# Supplementary material for: Overcoming the Tropical Andes publication divide: Insights from local researchers on challenges and solutions
Source: PLoS One. 2024 Jun 26;19(6):e0306189. doi: 10.1371/journal.pone.0306189 (PMC11207134; doi:10.1371/journal.pone.0306189)
Supplement: S1 Data — This file contains the raw anonymized data collected from the registration, pre-workshop, and post-workshop survey. It includes participant responses and survey questions. (XLSX) [file pone.0306189.s002.xlsx]

## Sheet: Registration survey
EDAD	NACIONALIDAD	PROFESIÓN	UNIVERSIDAD - ESTUDIOS DE PREGRADO	AÑO DE CULMINACIÓN DE ESTUDIOS DE PREGRADO	UNIVERSIDAD - ESTUDIOS DE POSTGRADO	AÑO DE CULMINACIÓN DE ESTUDIOS DE POSTGRADO	¿SOBRE QUÉ TEMAS TRABAJA/ESTUDIA ACTUALMENTE?	ÚLTIMO TRABAJO	¿Tiene información lista para convertir en un manuscrito científico?	¿Por qué cree usted que los científicos en Latino América publican menos que en otras regiones?	¿Cuáles son las limitaciones personales más grandes que tiene usted para publicar?	¿Cuál cree usted que es la mejor solución para superar los obstáculos para publicar?	¿Participó anteriormente en algún taller del Proyecto TAO?	Si tiene alguna pregunta o comentario, por favor escríbala a continuación:	Por favor indique su nivel de comprensión del idioma inglés	Invitado	Lista de espera
37	Peruana	Ambiental	Universidad nacional agraria de la selva	2014	Universidad nacional agraria de la selva	206	Proyecto ambiental	Pur projet	Si	Si	Si	Si	Si			x
25	Ecuatoriana	Licenciada en Turismo Ecológico	UCE	2020			ECOTURISMO DE LUPA. CONOCIMIENTO DE BRIOFITOS Y LIQUENES		Si							x
31	Peru	Biologo	UNSAAC	2016	Kansas University		Distribución de especies		Si							x
26	Peruana	Ing. Ambiental	Universidad Nacional de Ingeniería	2018			Sitios contaminados / Remediacion en minería e industria	Ing. Ambiental Junior en Golder	No	Porque en las universidades no es común el fomento y la enseñanza de metodologías para producir investigaciones	Motivación y no encontrar un tema que considere realmente valioso	Leer más temas y aprender más técnicas de producción de publicaciones					x
46	Boliviana	Biologa	Mayor de San Andres	2003	Leon	2012	Cambio climático, Medios de Vida	2022	Si	Si	Tiempo	Trabajar en equipo				x
30	Ecuatoriana	Bióloga	Universidad de Guayaquil	2018			Conservación	Técnico ministerio del ambiente ecuador	Si	Cultura							x
27	Ecuatoriana	Ingeniera Ambiental	Universidad Tecnica Particular de Loja	2021	Univeesidad Nacional de Loja		Maestría en Biodiversidad y Cambio Climatico	Tecnica de Campo en bosque tropical	Si	Limitacion de publicar en idioma ingles	La resaccion de la discusion y comparacion con otros trabajos	La practica	Como puedo saber que requisitos se requiere para publicar en distintas revistas			x
31	Peruana	Ingeniero en recursos naturales renovables _mencion forestales	Universidad nacional agraria de la selva	2012			Biodiversidad	Whlas Perú	Si	Falta de información	Falta de inglés	Actualización constante					x
28	Peruana	Biologa	Universidad Nacional Federico Villarreal	2018	Universidad Federal de Integración Latinoamérica	2022	Biodiversidad, herpetologia	Asistente de investigación	Si	Por qué les falta actitud investigadora y no son formados adecuadamente en pregrado para publicar un trabajo o lo importante de ello	No saber cómo hacerlo, que debo publicar o que sería importante que deba publicar	Tener una buena formación investigadora y buena redacción	Ninguna			x
27	Peruano	Zootecnista	Unsaac	2017	Unsa- ingeniería industrial SSOMA	En progreso	Conservación evaluación consultoría, ambiental	Evaluación agrostologica Acr Ausangate (ACCA)	Si	No nos gusta publicar nuestras experiencias de trabajo	Encontrar un trabajo q me permita investigar al mismo tiempo	Romper barreras, disciplina y motivación				x
24	Peruano	Ing. Forestal	Universidad Nacional Agraria La Molina	2022	-	-	Control de calidad de y Plantaciones Forestales y Manejo de Viveros Forestales	-	-	no existe una motivación de generar publicaciones	Las herramientas necesarias y el espacio (revista) donde publicar	talleres, charlas
24	Peruana	Relaciones Internacionales	USIL	2020			Cooperación internacional		Aun no
30	Peruano	Ing. Forestal	Universidad Nacional de Ucayali	2016			Imágenes satelitales		No								x
31	Peruana	Geografa	Universidad Nacional Mayor de San Marcos	2013	Federico Villarreal	2019	Reportes de deforestación, REDD, sig y teledetección	Especialista en sensores remotos	No	Falta de tiempo por temas laborales	Todo mi tiempo está dedicado al trabajo	Organización				x
31	Peruano	ING Agroindustrial	UNAMAD	2014			Agroindustria	2022	No	Tienen menos incentivos y poca instrucción respecto a que revistas elegir y publicar	Validar la información y gráficar correctamente	No sabría cómo responder eso por ahora.					xx
34	Peruana	Ing. Forestal	Universidad Nacional Agraria La Molina	2016	PUCP y UCSP	Cursando	Ciencia de datos espaciales	Consultoria fragmentación bosques	Sí	Menor acceso a portales científicos		Comenzando con una publicación sencilla				x
25	Peruana	Ingenieria ambiental	Universidad nacional tecnológica de lima sur	Aún no			Manejo de flora y fauna	Aún no	No	Por la falta de herramientas	Herramientas	Capacitarse y el interés
20	Peruana	Biología	UNSAAC	2024-2025	UNMSM	2027-2028	Aún estoy sentando las bases	.	Sí	Porque nos falta la capacidad de síntesis y de realizar la estructura de los trabajos	Reordenar mis ideas en base a las observaciones de los docentes	Escuchar diferentes puntos de vista en cuanto a la estructura que debe seguir un trabajo de investigación	.
25	Peruana	Ing en ecoturismo	Universidad Nacional Federico Villarreal	2021			turismo sostenible como herramiento de conservación	Sernanp	Si								x
30	Peruana	Agronomia	Universidad Nacional de Tumbes	2014	Universidad Nacional de Tumbes	2019	Biodiversidad de Cerambycidae mediante trampas de intercepción de vuelo		Si	Falta de incentivos						x
29	Peruana	Biología	Universidad nacional de San Antonio Abad del Cusco	2019			Conservación del n herpetologia	RAP de las localidades cercanas al Bosque de Protección Alto Mayo	Si								x
27	Peru	Ing Metalurgica	Universidad nacional de San Agustín	2018	Universidad nacional de San Agustín	2022	Mineria	Mineria	Si	No saben en qué revista publicar	Económico y tiempo	Mayor facilidad				x
24	Perú	Gestión ambiental	Universidad nacional de la amazonia peruana	2022			Guardaparque		Ninguna
25	PERUANA	ESTUDIANTE DE DERECHO Y CONTADOR PUBLICO	UNIVERSIDAD NACIONAL SAN ANTONIO ABAD DEL CUSCO	2016			Actualmente estudio la carrera profesional de derecho, y la rama de especialidad que más me apasiona es el DERECHO AMBIENTAL. Manifestar que mi interes de formación e investigación está vinculado al cambio de nuestro antropocéntrico sistema jurídico peruano, dadas las actuales circunstancias en que la crisis ambiental pone en peligro la subsistencia de todas las especies que habitan nuestro plane…		Información y aportes en desarrollo.	Porque nuestra formacion profesional no esta orientada a la investigación.	Primeramente no contar en esta etapa estudiantil con una asesoria adecuada para la publicacion de articulos cientificos.						x
22	Peruana	Biologa	UNSAAC	2022	Aun no realizo mi postgrado	-	Herpetologia	Asistente de campo en proyectos de la Fundación Zoologica de Denver	Sí	Por falta de inversión	Sustento económico	Inversión en la investigación	.
21	Perú	Estudiante de Biología	Universidad Nacional San Antonio Abad del Cusco	En ejecución			Ornitología		Si	Por no saber realizar y estructurar un articulo científico	No saber redactar un artículo científico
36	Peruano	Biologo	UNMSM	2013	UNMSM	2017	Biodiversidad, Microorganismos	Asistente de investigación en Microorganismos	Sí	Porque muchas veces los proyectos piden como hito del proyecto un informe técnico; y los resultados se quedan como literatura gris. Otra limitante es la barrera los costos de publicación.	Falta de mentoria para el desarrollo de investigaciones.	El desarrollo de congresos y eventos científicos locales paa que mediante el intercambio de ideas sobre una trabajo se mejoren los resultados.	Sería ideal si pudieron compartir luego el evento por Yotube.			x
26	Peruana	Bióloga	UNALM	2019			Cambio climático	Pasante en cambio climático y recursos naturales -Instituto de Cooperación para la Agricultura IICA	Si	Porque hay menos posibilidades de publicación, desconocimiento del tema	No saber cómo comenzar	Conocimiento en publicación				x
34	Peruana	Bióloga	Biologa	2012	Maestría en antropología	2023	Etnobiologia, alimentación, agroecología		Si	La barrera del idioma y la dificultad de hacer altos pagos a revistas	La barrera del idioma y la dificultad de hacer altos pagos a revistas					x
25	Colombiano	Ingeniero forestal	Universidad del Tolima	2021			Extensión rural		No
23	Peruana	Biologa	Universidad Nacional de San Antonio Abad del Cusco	2021			Especialista en herpetologia	Monitoreo biológico como especialista en herpetologia para la creación del ACP Pichirhua	Si	Falta fomentar la investigación, destinar fondos, becas	Tiempo y dinero	Capacitarse y enfocarse más en las publicaciones					x
29	Ecuatoriana	Ingeniero ambiental y manejo de riesgos naturales	UTE	2021	UNL	Cursando	Conservación e investigación	Investigador	Si	Falta de recursos						x
24	Peruano	Ingeniería forestal y medio ambiente	Universidad Nacional amazónica de madre de Dios	20			Macrofauna edafica como bioindicador de calidad de suelo	Morfometria de copa de bertholletia excelaa	Si, sobre biogas	Porque no es muy fomentada la investigación	Que a veces la revista que deseeas publicar es de pago	Subvenciones monetarias	Deberias realizar capacitación en análisis de datos, ya que es una herramienta fundamental para dar los resultados			x
26	Peruana	Ingeniería Forestal	Universidad Nacional Agraria La Molina-Ing. Forestal	2021			Arboricultura urbana, investigación en biodiversidad	Asistente Forestal	Sí	Faltan difundir la importancia de la evidencia y difusión científica, faltan cursos de redacción científica y en qué revistas posicionadas se podrían publicar	Las revistas científicas de cuartiles menores, cuesta mucho su publicación	Talleres, cursos y becas para publicación, apoyo en invertir proyectos de investigación también.	Excelente iniciativa, forestales debe posicionarse más en investigación y ello requiere la publicación constante en revistas indizadas.				x
32	Peruano	Antropólogo	Universidad Nacional del Centro del Perú	2014	Universidad Nacional Agraria la Molina	2022	Comunidades nativas, ordenamiento territorial, gobernanza indígena y aprovechamiento de recursos forestales	Ing Cesal - Monitor territorial	No, en proceso de recolección de datos	Poco financiamiento	Desconocimiento del proceso y poco financiamiento	Práctica	Habrá certificación?			x
56	Peruano	Biologo	UNMSM	1985	kENT UNIVERSITY	1990	CONSERVACION	IWMI PERU	SI	DESCONOCIMIENTO DE NORMAS	DECISION	PERESVERANCIA DECISION Y ACCION				x
26	PERUANA	Biologo	UNIVERSIDAD NACIONAL DE PIURA	2021			Acuicultura		No
32	Colombia	Ingeniera forestal	Universidad Distrital Francisco José de Caldas	2015	Universidad Distrital Francisco José de Caldas	2019	Ecología funcional, ecológica del paisaje		Si	Disciplina, motivación, inglés	Inglés, estadística avanzada	Perder el miedo al fracaso y a hacer grupos interdisciplinarios				x
26	Peruana	Ing Ambiental	Universidad Nacional de Ucayali	2019			Gestión del riesgo de desastres naturales	Especialista en Sistemas de Información Geográfica- DESA	No	Redacción, las revistas indexadas requieren una redacción precisa de lo que se quiere informar	Tiempo	Trabajo que respete los horarios y no crea que por pagar mas deba uno "ponerse la camiseta"				x
39	Peruana	Licenciada en turismo	UNMSM Administración de turismo	2005	UNALM Magister Scientiae en ecoturismo	2012	ecoturismo, observación de aves, patrimonio natural y cultural, servicios ecosistémicos y turismo	Docente en la Universidad Nacional de Frontera	Aún no	Falta de conocimientos intereisciplimarios	encontrar una organización confiable que me apoye	Cooperación interdisciplinaria	Aún no, en el evento seguro que surgiran			x
25	Peruana	ING. agrónoma	Universidad Nacional del Centro del Perú	2020			Inspección de calidad		Si	Porque no se difunde la investigación científica	Conocer los lineamientos	Tener conocimientos para realizar una Buena redacción					x
22	Peruana	Ingeniería Ambiental	Universidad Peruana de Ciencias Aplicadas	2024	No	No	Aplicación de micorrizas para la recuperación de suelos salinos	Aplicación de micorrizas en la recuperación de suelos salinos, una revisión sistemática del 2015-2021	Si	A veces los investigadores no diversifican el conocimiento	Monetarios	Mayor apoyo, mayores revistas de divulgación Científica y también involucramiento de investigaciones desde la estaba superior.	Cuáles son los temas más prioritarios para investigar? Cuántos jóvenes universitarios participan en investigación?
34	Peruana	Biologo	Universidad nacional de san Agustín de Arequipa	2011	Universidad nacional San Antonio de abad del Cusco	2022	Conservación de fauna, áreas de conservación, human wildlife conflict		Si	Por falta de incentivos, o por enfocarse a conseguir fondos	Tiempo	Financiamiento				x
25	Peruana	Biología	Universidad Científica del Sur	2020	Universidad Nacional Mayor de San Marcos	En curso	Ecología de Bentos Continental	Analista de Laboratorio II	Si	Porque dentro de Latinoamérica el ejercer la profesión de Investigador solo ejerce fuerA si hay financiamiento. Si la investigación no te alcanza para los otros productos básicos como un en un trabajo habitual, vas a tener que invertir tiempo en otro trabajo a la par de realizar la investigación.	En especial el tiempo, se satura con la parte laboral y el estudio académico.	Quizás la influencia de personas que deseen ganarse la vida investigación, ofreciendo que esas investigaciones van a poder dar mayor aporte en soluciones y gestión				x
41	PERU	Ingenieria de sistemas	UNIVERSIDAD NACIONAL DE UCAYALI - INGENIERIA DE SISTEMAS	2006	No	No	Sistemas de informacion geografica	Especialista SIG	No, solo mi tesis de grado	Desconosco	Paso	Tener a.la mano las herramientas				x
26	Peruana	Biologo	Universidad Nacional de San Antonio Abad del Cusco	2018	Universidad Nacional de San Antonio Abad del Cusco	2019	Biodiversidad y conservación de Flora	Guía de campo de orquídeas del ACR Choquequirao	Si	En la universidad no nos enseñan a escribir, el lenguaje	Análisis de datos, redacción	Aprender a escribir y manejar ciencia de Datos				x
30	Peruana	Biologa	Universidad Nacional Agraria La Molina	2020			Herpetologia, conservación , ecogologia , detectabilidad de especies	Aspectos Ecológicos en la lagartija Stenocercus modestus	si , sobre ambito de hogar en Stenocercus modestus	El idioma, el poco conocimiento en redacción, poco apoyo en investigación, factor dinero	Dominar el idioma ingles , factor economico y no tener una solida formación en redaccion de textos cientificos.	Mayores talleres de formacion en redacción, fondos, intercambios.					xx
37	Peruano	Ingeniero agroalimentario	Universidad de Salamanca	7	Universidad de Córdoba-España	2019	Conservación de biodiversidad agrícola, valoración económica de recursos naturales, Conservación de semillas nativas de la zona de los Andes y Amazónica.	Conservación de semillas nativas de papá en la cuenca del titicaca.	Si	Por escaso incentivo y reconocimiento en la generación de conocimiento.	Apoyo logístico y Tutoria	Tutoria y reconocimiento al investigador				x
34	Peruana	Biologo	UNSAAC	2016			Conservacion	Fzs Perú	No	Si	Metodologia	Cursos de capacitacion					xx
31	Ecuatoriana	Bióloga	Universidad Central Del Ecuador	4			Avifauna		Si	Por el idioma, laminvestigscion en países en vías de desarrollo no es bien pagada.	Inseguridad	Tener más confianza para escribir.					x
26	Peruana	Agroindustrial	Universidad nacional de San Martin	2017	Universidad nacional Pedro Ruíz Gallo	2021	Gestión de proyectos	Proyectista	Si	Porque no cuentan con las competencias adecuadas ni se ha fomentado la investigación	La falta de conocimiento de las revistas y demás	Recibir capacitaciones				x
38	Peruano	Ingeniero forestal	Universidad Nacional de Ucayali	2010	UNSAAC	2015	Abundancia y diversidad de Especies en la Jalca de Amazonas.	Cambio de uso actual y cobertura vegetal de los corredores de conservación en Madre de Dios	Sí	Falta de incentivos y apoyo del estado	Presupuesto	Gestión				x
37	Peruana	Ciencias Sociales y Ambientales	Universidad Nacional de San Agustín	2006	Universidad de Navarra	2016	De etnobiología y etnomastozoología	Diversidad florística y usos de especies arbóreas en sitios religiosos urbanos: el caso de una ciudad latinoamericana	Una información terminada pero en observación para mejorar y uno que empezaré sobre etnomastozoología.	Por un lado está el tema financiero pero por otro lado el tiempo que demora conseguir permisos en zonas andinas, sobre todo los que hacemos etnobiología. El proceso de permisos puede demorar hasta un año y es porque las comunidades no están sensibilizadas de la importancia de la investigación.	Asociarme a coatores y gente muy responsable para obtener resultados a corto plazo. No son persistentes ni consecuentes.	En el caso de las comunidades rurales que es mi campo de acción, pienso que tendria que ir sensibilizando a esas poblaciones y convencerlos que una investigación puede aportarles mucho. En el caso de las asociaciones es seguir buscando en círculos de investigadores gente con las mismas afinidades.	Me gustaría participar del curso, se ve muy interesante y muy bueno para mis propósitos de investigación. Muchas gracias.			x
38	Peruano	Ingeniero	Unas tingo María	2007	Unalm la Molina	2019	Geomatica e hidrologia	Untrm	Si	No hay cultura de publicación	Financiamiento	Formación	Gracias por el curso desde ya			x
34	Peruana	Biologa	UNMSM	2011	Universidad Federal de Lavras	2018	Fiscalización ambiental, ictiofauna	Oefa	Si	Por tiempo	Mi centro laboral y encontrar un tiempo adecuado los fines de semana	Organización				x
30	Peruana	Biólogo	UNSAAC	2013	UNSAAC		Ecologia funcional/gestión del territorio		Si							x
29	Peruana	Zootecnista	Universidad Nacional Agraria La Molina	2021			Manejo de Pastizales en Andes Tropicales		Si	Porque nos falta una inmersión más temprana desde el pregrado en la transformación de datos.	El idioma ingles no lo manejo a la perfección y me falta mejorar todavía más en lenguajes de programación como R y Python	Capacitarme en las áreas anteriormente mencionadas.					xx
29	Peruano	Biólogo	Unsa	2019			Biodiversidad taxonomia	Especialista en aved	Si	Si	Presupuesto	Subvención					x
32	Peruana	Ing Forestal	Unsaac	2013	Unsaac	2015	Bioacumulacion de mercurio en plantas	Asistente de investigación Agroforestal	Si	El tiempo de espera para el sometimiento y la falta de preparacion para procesar datos	Ninguna	Capacitación en temas de redacción y procesamiento de datos	Ninguna			x
28	Peruana	Ingeniero Forestal y Medio ambiente	Unamad	2019	CATIE	2022	Carbono aereo y regeneración natural	.	No	Por el idioma.ingles	Hablar ingles	Aprender				x
26	Perú	Biologa	Universidad Nacional de San Antonio Abad del Cusco	2019	Universidad Nacional Agraria La Molina	En estudio	Biodiversidad altoandina, bosques relictod	Asistente de investigación Proyecto Choquequirao	Si	No hay mucho apoyo de parte de instituciones						x
27	Peruana	Ingeniería Ambiental	Universidad Nacional Tecnológica de Lima Sur	2019			Valorizació de residuos orgánicos y programas educativos de agricultura sostenible	Grupo Lima Verde	Aún no	Soltero(a)	La revisió de profesionales y acceso a plataformas de publicación	Crear espacios donde profesionales puedan brindar soporte y ayuda para que acepten os artículos	¿				x
27	Peruana	Ing ambiental	Universidad nacional agraria de la selva	2017			Investigación	CITA-UTEC	Si								x
21	Peruano	Estudiante de biología	Universidad Ricardo Palma	2023			Biologia general	Asistente en Fauna Silvestre	No	Si
31	Peruana	Antropólogo	UNFV	2017			Etnobiología, Territorios Indígenas y Conocimiento Tradicional.		No	Por la poca o casi nada inversión que se le brinda, especialmente a estudiantes de pregrado, en investigación relacionada a ecología y biodiversidad. Así existe una oferta laboral baja para toda la población de investigadores en ciencias naturales y sociales. Y particularmente en las ciencias sociales, son tentados por trabajar en empresas, como profesores de colegios o solo encuestadores con lo …	Poder tener mayor acceso a campo a través de investigación. Tengo conocimientos sobre temas de etnología indígena, etnobiologia, conocimiento tradicional, investigación cualitativa y mixtas. Sin embargo, más se me presenta oportunidades en colaborar en proyectos de salud que es temas de ambiente o ecología. Así solo trabajo como un consultor en proyectos de otros, sin tener datos que sea propios …	Apoyar el desarrollo y difusión de concursos sobre publicaciones de pregrado, de revistas de estudiantes de pregrado, talleres sobre redacción académica accesibles para los estudiantes de pregrado. Creación de de escuelas de verano/invierno o clubes de fomento a la investigación y publicación, abierta tanto para ciencias naturales y sociales, además de contemplar investigación cualitativa y mixta.	Espero ser tomado en cuenta en el evento y que sea un éxito. Gracias.				x
25	Peruana	Biologa	Ricardo Palma	2022			Biodiversidad	Practicante en un museo	No
32	Peruana	Biólogo	Universidad Nacional del Altiplano Puno	2015	Universidad Nacional del Altiplano Puno	2021	Biodiversidad altoandina	Servicio Nacional Forestal y de Fauna Silvestre SERFOR	Si	No es prioridad de enseñanza en el pre-grado	Acceso a información	Escribir	Me gustaría participar, soy parte una ONG del sur de Perú ,en Puno, su nombre es Pro Carnívoros, y tengo datos que pueden ayudar a contribuir el vacío de información en esta región.			x
23	Peruana	Bióloga	Universidad Nacional de San Agustín	2020			Ecología y conservación en insectos	Guardaparque voluntaria	No	Por falta de conocimiento de cómo poder publicar sus investigaciones no saber el fin que tiene publicar sobretodo en los jóvenes de pregrado	Falta de decisión y miedo	Ser constante, perservanrante e informarse	Espero puedan convocar voluntarios de manera virtual o presencial :)				x
30	Peruana	Agrónomo	UNALM	2018			Agricultura		Si	Falta de motivaciones personales y desinterés de políticas públicas	Enfoque	Motivación y modelo a seguir					x
21	Peruana	Biologia	UNSAAC	2022			Herpetofauna		no	Principalmente de Financiamiento	financiamiento	buscar becas para realizar investigación
22	Peruana	Biologia	Unalm	2022			Aves	Actividad antropica en aves	Si	Falta de recuersos	Redaccion y orden	Practicar
30	Peru	Biologa	Universidad Nacional Mayor de San Marcos	2016	Universidad de Gante	2020	Biodiversidad y conservación acuatica	Uso de código de barras para identificar elasmobranquios en Perú	No, estoy iniciando la redacción de mi siguiente articulo científico	Creo es uno por la poca motivación para convertir los trabajos de tesis en articulos, el costo de publicar que a veces no puede ser incluido en los proyectos por ser muy elevados, falta de interés por pensar que redactar y publicar toman demasiado tiempo entonces se usan otras alternativas para difundir las invetsigaciones como por ejemplo los congresos	Falta de organización entre el trabajo remunerado y el tener que escribir artículos ad honorem, falta de estrategias para que el proceso de redaccion sea mas rapido y ordenado, falta de presupuesto para publicar en open access	Si es tiempo, aprender a organizarse. Si es referente a las revistas donde publicar, tal vez comenzar en revistas que no cobren aunque eso implique no poder compartir abiertamente la investigación o publicar en revistas de alto impacto.				x
32	Peruana	Biologia	Universidad Nacional Federico Villarreal	2014			Macroinvertebrados bentónicos	OEFA	Sí	Falta de apoyo a la ciencia	herramientas, tiempo, asesoria	asesoria					xx
23	Peruana	Ing.Forestal y Ambiental	Universidad Nacional del centro del Peru	2021	Ninguna	Ninguna	En revegetacion de proyectos	Ssoma	No	Porque no hay mucha informacion ni orientacion al respecto	La validacion del contenido	Compartir conocimientoa y experiencias	Ninguna
30	Peruano	Biólogo	Universidad Nacional de la Amazonía Peruana	2014			Diversidad de aves	Zonificación Económica y ecológica	Sí	Por no contar con orientación	Falta de interés y organización	Organización del tiempo					x
61	Peruano	Biólogo	Universidad Ricardo Palma - Ciencias Biológicas	1987	Universidad Ricardo Palma - Ecologia y Gestión Ambiental	2010	Gestión de biodiversidad	Consultor en biodiversidad	Si	Limitadas opciones de publicación	Tiempo	Apoyo de asesores	¿Existe algún estudio sobre las similaridaxds y diferencias entre egresados de diferentes universidades?			x
27	Colombiano	Biólogo	Universidad Central	2022			Diversidad y ecología de entomofauna	Diversidad de Hymenoptera en Bosque Seco Tropical: Ecoreserva La Tribuna-Huila	Si	Por falta de recursos y accesoria	Recursos	Divulgación de entidades que permitan obtener recursos en la publicación de artículos en revistas indexadas
25	Peruana	Ingeniería ambiental	Universidad Nacional de Cajamarca	2018			Biodiversidad, Conservación y Educación ambiental.	Guardaparque en ACR	Todavía		Llevar la información adecuada	Hacerlo más llamativo					x
25	peruana	Ingeniero ambiental	Universidad Peruana Unión	2018	Universidad César Vallejo	2022	Estudios ambientales, gestión ambiental	Supervisor de medio ambiente	Si	Limitaciones de recursos para generar más investigaciones	Reconocimiento de medios adecuados a los temas de publicación	Generando cultura de investigación	¿Cómo identificar la mejor revista para publicar tu articulo de investigación?			x
24	Peruano	Ingeniería Ambiental	Universidad Nacional Tecnológica de Lima Sur	2021			Gestión de Ecosistemas y Biodiversidad	Practicante	Todavía no	No hay muchas oportunidades de desarrollo	Financiamiento	Más apoyo en las universidades	Gracias				x
49	Peruano	Biólogo	Universidad Nacional de la Amazonia Peruana	1996	Universidad Nacional Agraria La Molina	2022	Mecanismos de retribución por Servicios Ecosistémicos Hídricos	Cuellos de botella y MERESE H en pequeñas ciudades en el departamento de San Martín	Si							x
22	Peruano	Estudiante de Biologia	Universidad Nacional San Antonio Abad del Cusco	.	.	.	Diversidad arborea circundante de cochas amazonicas	Comservacion del lobo de rio	Aun no	El habito de escribir es baja.	Falta de experiencia	Relacionarme con personas que publican y tomar cursos complementarios para redactar y analizar datos	¿Se realizarán mas cursos similares a este?
41	Perú	Biólogo	Universidad Nacional del Altiplano	2007	Universidad Nacional del Altiplano	2016	Conservación y gestión ambiental en el paisaje Madidi Tambopata, en Perú	Hábitats y viabilidad población del oso andino, jaguar y lobo de rio	Si	Pienso que por el inglés y las dificultad en armar los artículos, porque hay investigación, pero no siempre se publica.	Como armar correctamente el artículo y las citas y referencias.	Que me enseñen, como estructurar un artículo científico; además, el análisis e interpretación de los resultados y búsqueda de inflación científica	Hay un acompañamiento después del taller?			x
28	Peruana	Ing. Ambiental	Universidad Nacional José Faustino Sánchez Carrión	2016	Universidad Nacional José Faustino Sánchez Carrión	2019	Universidad Nacional José Faustino Sánchez Carrión	Docente	En proceso	Falta de difusión y práctica de estrategias para publicación efectiva.	Falta de difusión y práctica de estrategias para publicación efectiva.	Dedicar tiempo y fortalecer habilidades.				x
23	Colombiana	Biólogia	Universidad Estatal Amazónica	2023			Primates		Si
56	Peruano	Biólogo	Ricardo Palma	1996	Universidad Agraria La Molina	2013	Monitoreo de la Diversidad Biológica, Implementación del Servicio Mundial de Información sobre Biodiversidad-GBIF en Perú (https://www.gbif.org/)	Ministerio del Ambiente	Tengo algunos elementos que requieren ser estructurados	Varios motivos, tiempo, dinero y capacitación para publicar de acuerdo a las últimas normas	tiempo	Decisión y ayuda para conocer qeu pasos se pueden acortar y como				x
39	Peruana	Biologo	Universidad Nacional del Altiplano	2013	Universidad Agraria la Molina	2023	Biodiversidad	Guardaparque Oficial del Parque Nacional Bahuaja Sonene	No	Por falta de investigación	La metodología de muestreo	Investigación con financiamiento				x
30	Peru	Ing Geografica	UNMSM	2014			Desarrollo Web		No								x
26	peruano	Arquitecto	PUCP	6	PUCP	2	Ecosistemas y seguridad alimentaria	Planificador urbano	Sí	Existe desconocimiento sobre plataformas y procesos para publicar artículos científicos	El prolongado tiempo que se requiere para publicar un artículo y el bajo salario lo que no vuelve rentable ser investigador (aunque a uno disfruta ejercerlo)	Conocer los procesos para realizar y validar una publicación científica	Espero que este taller virtual sea provechosa y productiva.			x
27	Peruano	BIOLOGO	UNSACC	2019			Conservacion		Si			Si				x
22	Peruano	Egresado de Zootecnia	Universidad Nacional del Centro del Peru	2021			Ciencia de suelo		Aun no								x
29	Peruano	Bachiller en ecoturismo	Unamad	2020			Herpetologia	Guía de turismo	No	Por falta de conocimiento	Conexiones	Educarse					x
20	Perú	Biología	Unsaac	2023	.	.	Fauna silvestre	..	Aún no	Falta de actualización	Limitación al redactar	Leer otras publicaciones, aprender estructuras para artículos científicos
25	Peruana	Bióloga	Universidad Nacional de Trujillo	2018			Diversidad de hongos micorrizicos arbusculares	Asistente de investigación (actual)	Si	Falta de financiamiento para cubrir las tarifas de las revistas							x
20	Peruana	Estudiante de Biología	Universidad Nacional de San Antonio Abad del Cusco	Todavía Cursando			Microplasticos en Aves	Voluntaria en una tesis	Por el momento no	Falta del apoyo del gobierno	El tiempo	Terminar la carrera de biología
42	Perú	Biología	San Luis gonzaga	2002	San Antonio de abad del cusco	2017	Forestal y de fauna silvestre	Actual serfor	Si	No hay apoyo	Tiempo	Organizarse	Gracias			x
24	Peruana	Ing. Ambiental	Universidad Científica del Sur	2020			Cambio climático- huellas ambientales de organizaciones y producto		sí, resultados de mi último trabajo de investigación	Menos incentivos, falta de conocimiento del procedimiento	estructuración de artículo	incentivar desde la etapa universitaria mediante grupos de investigación. Iniciar en revistas de universidades.					x
34	Colombiana	Ingeniera Forestal	Universidad del Cauca	2009	Universidad Distrital - Maestría en Desarrollo Sustentable y Gestión Ambiental	2015	Universidad Austral de Chile - Doctorado en Ecología y Evolución	Jardín Botánico de Bogotá - Restauración ecológica postfuego	Si	Dinero para investigación, para publicar y lengua extranjera	Tiempo	Mejorar las redes colaborativas				x
36	Peruana	Bióloga	Universidad Nacional Agraria La Molina	10	Universisad de Hohenheim	2020	Macrófitos	Distribución espacial y temporal de macrófitps acuáticos en el Lago Constanza	0	Se aplican a revistas de bajo impacto	Resumir mis manuscritos en lo esencial a publicar					x
34	Peruano	Ing. Forestal	Universidad Nacional de la Amazonia Peruana	2009	Universidad Cesar Vallejo	2022	Gestión Pública. Sobre la parte social deseo saber cual el impacto del proyecto Noa Jayatay en las comunidades beneficiadas	Impacto del proyecto Noa Jayatai sobre la calidad de vida de los pobladores del Dostrito de Maquia, provincia de Requena, Loreto, 2021	Si	Por dedconocimiento de redactar y donde pueden enviar para futurad publicaciones en articulos cientificos conocidos	Cocimiento para redactar y las paginad o empresas para enviar sobre articulos cientificos	Capacitarse y obtener las herramientas necesarias	Deseo conocer las páginas de los artículos científicos para coordinar como puedo hacer para que publique mis investigaciones			x
46	Peru	Biologa	Universidad Nacional Jorge Basadre Grohmann	1998	Universidad Nacional Agraria La Molina	2012	Gestión de datos de biodiversidad	SERNANP	Si	Falta de tiempo y herramientas para escribir manuscritos	Iniciar con la idea de publicación, información poseo bastante solo me hace falta organizarme	Crear herramientas simples que orienten como redactar un artículo y contar con informe donde publicar.
24	peruana	Ingeniería Geográfica	UNMSM	2020			Distribución de especies		No	Presupuesto							x
25	Peruana	Agronomía	Universidad Nacional del Centro del Perú	2020			Investigación	Caracterización morfológica y fotográfica de papas nativas	No	Porque la investigación es menos subencionada	Financiamiento						x
29	Peruana	biologa	Universidad Ricardo Palma	2015	Universidad Mayor Nacional Mayor de San Marco	2023	monitoreo e investigaciones de biodiversidad en Areas Naturales Protegidas	SERNANP-PERU	si	incentivo economico para la ciencia.	tiempo de analisis y redaccion.	espacios coasesorados con profesionales para generar rapidez de revisiones y analisis de informacion	seria bueno que los horarios no se crucen con los laborales)			x
32	Peruana	Comunicadora	Universidad Científica del Perú	2013	Universidad Nacional de la Amazonía Peruana	2021	Ambiental	CIFOR	Sí	Porque realizan menos investigaciones
35	Ecuatoriano	Biólogo	Biólogo	2012	Cambio climático	2019	Cambio climático y biodiversidad	Investigación	Si	Falta de información	Falta de metodología	Conocer metodologías				x
37	Peruana	Biologia	Unsaac	2008	San Marcos	2015	Biodiversidad y gestión		No	Porque no sabemos cómo usar nuestra información para realizar una publ	Atractiva	Iniciar con pequeñas publicaciones, tipo notas científicas y estar en constante entrenamiento				x
39	Peruana	ING. Agrónomo	UNA PUNO	2003	UNALM	En estudios	Ecología	En la Policía	No	El costo de la información de revistas indexadas de alto impacto.	Tiempo y costo de información actualizada Q1	Libre acceso de información. Financión del Artículo.				x
31	Peruana	Bióloga	Universidad Nacional Jorge Basadre Grohmann	2012			Manejo de recursos naturales	Ensamblaje de Murciélagos a escala de paisaje	No	Por la falta de información del proceso de publicación	Escasez de información para publicar	Tener una plataforma de guía para pasos en publicación					x
24	Peruana	Biología	Universidad Nacional de San Antonio de Abad del Cusco	Sigo estudiando	-	-	La biodiversidad, contaminación, Dendrología, Zoológia	_	_	Porque no hay investigaciones	La redacción	Hacer mas investigaciones y publicarlos	-
29	Peruana	Magister en Oceanografía	Universidad Nacional Pedro Ruiz Gallo	2014	Universidad de Concepción, Chile	2022	Acidificacion y desoxigenación de los océanos	Tesista	Si	Baja inversión en investigación	Ninguna personal	Escribir todos los días	No			x
25	Peruano	Biologo	UNSAAC	2019	Escuela de post grado UNSAAC	2022	Conservación	Sociedad Zoológica de Frankfort	Si	Por la falta de interes al.momento de culminar la investogacion la cual no es expuesta al publico.	El tiempo que puede llevar el escribir una publicacion.	Generar un horario que permita realizar esta accion.	No , ninguno			x
32	Peruana	Ingeniero	Universidad Nacional Mayor de San Marcos	2017	No	No	Economía circular	Exportación	No	Porque no hay incentivos	El trabajo no me da tiempo.	Tener más comodidades en mi casa.	No	Me gustaría el detalle de los temas		x
23	PERUANA	Peruano	UNTRM-INGENIERO FORESTAL	2021			CAMBIOS DE COBERTURA VEGETAL	TÉCNICO SIG	SI	HAY POCO INTERES POR INVESTIGAR, FONDOS LIMITADOS, NO EXISTE UNA ADECUADA PREPARACIÓN PARA RELAIZAR INVESITGACIONES DE ALTO IMPACTO	ENCONTRAR FINANCIAMIENTO	BUSCAR FINANCIAMIENTO	NO				x
31	PERUANA	Medico Veterinario y Zootecnista	UNIVERSIDAD SAN LUIS GONZAGA	2016	-	-	ÁREAS NATURALES PROTEGIDAS	GUARDAPARQUE	NO	FALTA DE FINANCIAMIENTO	PRESUPUESTO	CONBENIOS Y LA FACILIDAD DE ACCEDER A UN FINANCIAMIENTO DE INVESTIGACIÓN	N				x
32	peruana	estudiante	Zamorano University - Honduras	2013	University of North Dakota	2020	montanas/glaciares	estudiante de doctorado	no	por que no sabemos como hacerlo.	inseguridad tambien que algunas revistas cobran para poder publicar		no			x
28	Peruana	Ingeniera en Gestión Ambiental	Universidad Nacional de la Amazonia Peruana	2017			Conservacion de recursos genéticos	Aprovechamiento sostenible de recursos naturales	No	Falta de costumbre e interes	Actualmente no estoy trabajando en un instituto de investigación	Contar con las metodologias adecuadas para realizar un manuscrito cientifico.	No				x
23	Peruana	Ing. Ambiental	Universidad Nacional de San Martín	2021			Delitos ambientales/tráfico ilegal de fauna silvestre	Tesis para optar título	Si	Poco apoyo por parte de los estados para actividades de investigación y durante los semestres académicos en las universidades, solo se abarca los ultimos semestres lo que es investigación científica	Una de las razones sería el tema económico para ejecutar cualquier tema de investigacón y la poco experiencia y práctica en la redacción de artículos científicos	Se enseñe, desde los primeros semestres acádemicos el método científico, la ética científica y como redactar los artículos				x
41	Peruana	Ing. Forestal	UNCP	2005	UNCP	2012	BIODIVERSIDAD, INVESTIGACIÓN, MANEJO DE RECURSOS NATURALES	INVESTIGACIÓN	SI	Apoyo	Proponer publicaciones, elaboracion de publicaciones	Conocimientos y habilidades en el tema	No			x
27	Peruana	Biología	Unprg	2022			Ecología y conservación		No				No
24	Peruana	Ing. Forestal y Ambiental	Universidad Nacional del Centro del Perú	2020			Germinación, viabilidad y productividad de semillas, ecología de la restauración.		No	Falta de políticas de sustentación por artículo científico en pre y pos grado, poca colaboración entre nvestigadores, instituciónes del estado y empresas, universidades etc. Poca costumbre de escribir y terminar una investigación en artículos , etc	Falta de mentores con experiencia, Poco financiamiento para dedicarse a la investigación						x
37	Peruana	Ing. Forestal	_	2009	Unap	2019	Conservación	Ong	No	Por la falta de apoyo	Miedo	Atreverse	No	_		x
30	Peruana	Ingeniería Mecánica de Fluidos	Universidad Nacional Mayor de San Marcos	2014	Pontificia Universidad Católica del Perú	2021	Gestión de los Recursos Hídricos	Concesionaria Hidrovia Amazónica	Más o menos	Falta de información y por temas de idioma	Falta de asesoramiento y por temas de idioma	Asesoramiento continuó en los procesos de publicación	No			x
31	Peruana	Ing. Forestal y ambiental	Universidad Nacional del Centro del Perú	2012			Ecología, interacción planta - polinizador	Pasante en Smithsonian Tropical Research Institute	Sí				No				x
23	Peruana	Ingeniera ambiental	Científica del Sur	2021			Conservación aves playeras, cambio climático y gestión ambiental	consultora junior en investigación de cambio climático	En camino	Falta de apoyo institucional y de financiamiento, poco conocimiento del campo laboral como investigador	Falta de experiencia	Conocer más investigadores e involucrarme más en este campo	No				x
28	Peruana	Ing. Química Ambiental	Universidad Nacional del Centro del Perú	2016			Conservación de biodiversidad	Guardaparque - SERNANP	Si	Porque desconocen su importancia.			No				x
38	Ecuador	Bióloga	Wuhan university of technology	2011	2015	2018	Biología de la conservación, ecología	Ministerio del Ambiente ecuador	No	Falta de recursos para investigación y falta de conocimiento		Leer con atención y precaución los linemientos	No			x
26	Peruana	ING. EN ECOTURISMO	Universidad Nacional Federico Villarreal	2021			Estudio Sistemas de Información aplicados a la ecologia	Guardaparque del Santuario Nacional Megantoni	Si	Por la brecha del idioma	Identificar la revista adecuada	Conocer otras alternativas para publicar un artículo	No				x
40	Peruana	Biologia	Universidad Nacional Mayor de San Marcos	2009	Universidad Nacional Mayor de San Marcos	2019	Diversidad y ecologia de peces en asuntos ambientales	Oramganisno de Evaluación y Fiscalización Ambiental	Si	Tiempo	Ordenar ideas, tiempo	Darse el tiempo para poder ordenar ideas y empezar a redactar	No	No tengo		x
26	Peruana	Ing. Forestal	UNALM	2020			Plantaciones forestales comerciales		Si	Falta de cultura y costumbre científica profesional. La base científica no es algo que se imparta con vital importancia en las universidades, no en todas.			No				x
50	Colombiano	Biólogo	Pontificia Universidad Javeriana	1996	Universidad de New Orleans	2007	Ecología y conservación de insectos	Diversidad de Escarabajos coprófagos de la estación Los Amigos	Si	Falta de formación y acceso a revistas ranqueadas	Costos	Formación en escritura de artículos y constancia	No			x
22	Peruana	Ciencias Forestales y del Ambiente	Universidad Nacional del Centro del Perú	2022			Restauración	Promotora ambiental	No	Por la falta de cultura investigativa	Me falta el tiempo adecuado para realizar las investigaciones	Organizarme y centrarme más en lo que hago	No
24	Mexicana	Estudiante	Universidad Autónoma de San Luis Potosí	2022	No aplica	No aplica	Diversidad de escarabajos copro	Entrenadora de racquetbol	No todavia	Por la limitación económica	Que a penas voy iniciando	Aprender y cooperar con investigadores que tengan experiencia	No			x
28	Mexicana	Biólogo	Universidad Autónoma Metropolitana	2016			Insectos	Rescate de fauna	Sí	Falta de fondos	Financiamiento	Financiamiento	No			x
26	PERUANA	BIÓLOGO	UNT	2018	UNT	2023	GENÉTICA	TQC	sí	SI	DINERO	-	No	¿CUÁL ES LA ANTIGUEDAD MÁXIMA DE UN ESTUDIO PARA PODER PUBLICARLO?		x
29	Peruana	Ing. Forestal	Universidad Nacional de la Amazonia Peruana - UNAP	2014	Universidad Nacional Agraria La Molina - UNALM	2022	Monitoreo forestal	-	Tengo data bruta	Por la dificultad de encontrar revistas indexadas o desconocimiento	El tiempo de redacción del artículo	Pedir apoyo a colegas para revisar los escritos y pedir sugerencias para encontrar revistas indexadas	No			x
46	Peru	Biologa	Universidad Nacional Jorge Basadre Grohmann	1998	Universidad Nacional Agraria La Molina	2012	En Gestion de datos de biodiversidad	SERNANP	si	falta de motivacion y herramientas que orienten como se puede publicar	falta de orden, partir de la idea concreta para sobre ella redactar el articulo	crear cursos como este que puedan dotar de herramientas faciles de entender sobre el proceso de publicación de un articulo científico	Sí			x
27	Peruana	Ingeniera ambiental	Universidad Alas Peruanas	2020			Propagación de especies y Áreas naturales protegidas	Asistente de Gestión ambiental	Por empezar	Falta de conocimiento sobre metodologías, falta de apoyo a investigadores, falta de conocimiento sobre metodologías o herramientas para la investigación.	Falta de conocimiento sobre metodologías o de dónde publicar		No				x
28	PERUANA	ING.EN GESTIÓN AMBIENTAL	UNIVERSIDAD NACIONAL DE LA AMAZONIA PERUANA	2016			Insectos	UNIVERSIDAD PERUANA CAYETANO HEREDIA	No	Falta de presupuesto e interés.	Presupuesto	Tener apoyo económico en los proyectos	No			x
27	Peruana	Bachiller en Ecologia	Unap	2019			Turberas	Asistente de campo	No	Por que no tienen apoyo	Saber como hacerlo	Aprender	No	Que se necesita para ser considerado un científico			x
34	Peruana	Ing. Agroindustrial	UNTRM	2014	UNTRM	En proceso	Traducción de artículos científicos	Indes-ces de la UNTRM	Sí	Porque la redacción puede ser poco relevante o de contexto local.	Falta de organización	Tener un conocimiento extenso en el tema trabajado, y poder plasmarlo de forma organizada y entendible	No	Ninguno		x
40	Peruana	ING. Ambiental	Universidad Nacional Agraria de la selva	2016			Especialista área de conservación regional bosque Montano de Carpish	Guardaparque parque nacional Tingo María	Si		Falta redacción técnica cientifica y realizar una publicacion sin los argumentos deseados		No				x
42	Colombiano	Ingeniero Forestal	Universidad del Tolima	2004	Universidad del Tolima	Actual	Areas protegidas, análisis espaciales / Maestría en Cuencas Hidrográficas	Parques Nacionales Naturales de Colombia	si	Falta de cultura, estímulos y capacitación	Construcción de marcos teóricos	Capacitación y sistematización de conocimiento	No	ninguna		x
27	Peruana	Bachiller en biología	Universidad Nacional de San Antonio Abad del Cusco	2020			Taxonomía / ecología Vegetal	Composición floristica en bofedales	Si	No tenemos la cultura de hacer publicaciones, generalmente a lo que las personas se dedican es pensar en mejorar au situación económica, es por eso wue se dedican solo al trabajo.	1.- una limitación grande es el idioma, ya que muchas publicaciones están en el idioma inglés. 2.- no saber como ni por dónde empezar.	Buscar información de como publicar, y darse ek tiempo par empezar a escribir	No				xx
38	Ecuatoriano	Docente	Economista	2008	Desarrollo Local	2014	Ods	Acuerdos reciprocos por Agua	Sí	Menos experiencia			No			x
25	Colombiana	Bióloga ambiental	Universidad Jorge Tadeo Lozano	2020			Macroinvertebrados acuáticos - rasgos funcionales - sistemas lóticos intermitentes		Si	Por los costos de publicar. La dificultad para los investigadores de que sus artículos, sean aceptados en un revista y en algunos casos el idioma, en el que muchas revistas son publicadas.	La motivación para comenzar a escribir y el dinero necesario para pagar a una revista.	Aprender a conseguir financiación.	No		Intermedio	x
51	Boliviana	Biologo	UMSA	1997	no	no	Botanico	Sistema de alerta temprana castaña	si	falta de lectura y confianza	tiempo	motivacion y confianza	No		Básico		x
33	Colombia	Bióloga	Universidad del Valle	2015	No	No	Historia natural, comportamiento animal, ecología de insectos.	Coordinadora estudio impacto ambiental en Asesorías Valenzuela Méndez Ltda.	Sí	Falta de conocimiento, motivación y factor económico	Conocimiento sobre análisis estadísticos y factor económico	Una buena instrucción desde las universidades y cultivar el ejercicio desde el interés personal	No		Básico	x
25	Perú	Ingeniería ambiental	Universidad cesar vallejo	2022			Polímeros y hidrogeles	Senamhi	No	Por falta de los recursos necesarios para su publicación	El método al momento de la búsqueda de información	La. Investigación y el orden	No		Intermedio
39	mexicana	oceanóloga	Universidad Autónoma de Baja California	2010	Universidad Autónoma de Baja California	2013	impactos por temperaturas extremas, olas de calor y procesos costeros		sí	por la falta de conocimiento de las pautas para publicar	no conozco las pautas, no se si mis datos son lo suficientemente buenos para publicar	dejar el miedo al lado	No		Básico	x
45	Peruano	Biólogo	San Luis Gonzaga	2000	Ricardo Palma	2011	Biodiversidad, cambio climatico y deseertificación y sequía	Ministerio del Ambiente	Casi	Falta de orientación y pocas plataformas de publicación	Falta de orientación	Fortalecer entidades encargadas del tema	No		Básico	x
21	Colombiano	Biología	Universidad Central	2022-2			Ecología funcional en murciélagos	Inventario taxonómico y grupos funcionales de murciélagos en un bosque húmedo tropical Mocoa, Putumayo. (En proceso de sistematización y análisis de datos)	En proceso de sistematización	Debido a que en muchas instituciones a veces no se profundiza en el estilo y forma de redacción de un artículo científico (acorde con las rúbricas de revistas), no es obligatorio la publicación de artículos, y en ocasiones no se cuenta con el presupuesto necesario para el desarrollo y culminación de una investigaciones.	Sintetizar información, elegir los análisis estadísticos pertinentes, y filtrar la información gráfica que mejor resuma el trabajo.	Ante todo, empezar con ejercicios de lectura intensiva, que permita comprender al investigador los estilos de redacción de documentos científicos de acuerdo con la revista de interés. Permitiendo de igual manera al investigador reconocer las formas de condensar la información de una forma precisa y clara.	No		Intermedio
26	Peruana	Egresada de Biología-Ecología	Universidad Nacional Agraria La Molina	2021	-	-	Biodiversidad, lineas de base biológicas y monitoreos ambientales por parte del OEFA	Practicante pre-profesional Organismo de Evaluación y Fiscalización Ambiental (OEFA)	Estoy realizando mi tesis de pregrado	Porque no estamos totalmente capacitados en ello	uso adecuado de referencias, facilidad de redacción, etc	Práctica	No		Intermedio	x
26	Peruana	Biologo, investigador	Universidad Peruana Cayetano Heredia	2018	-	-	Agricultura		No	Por falta de orientación y de oportunidades para realizar investigaciones innovadoras y complejas	Orientación y mentoria	Generar mayor orientación sobre los espacios y herramientas para publicar	No		Avanzado		x
40	Peruana	Biólogo	UNMSM	2010	UNMSM		Ecosistemas aridos - Lomas		Si	No tienen pautas para publicarlo	Rechazo de las revistas científicas	Más editoriales científicas en el país	No		Básico	x
44	Peru	Biologo	UNSAAC	2007			Entomología	Administrativo	Creo que si	Por que no nos forman para ello, y no hay enseñan. Hay pocos investigadores que son ehemplo a seguir	Ordenar las ideas y la parre estadística	Práctica e inducción	No		Intermedio		x
30	Peruana	Biólogo (Ecologo)	UNSCH	2019	Aún todavía	No realizado	Conservación de Biodiversidad en ANP	Evaluación de línea base de cóndor andino en Biodiversidad Ayacucho2020.	Aún no todavía	Por temas de criterio y apoyo en reglas de publicación, costo y apoyo de revistar indexadas y motivación.	Apoyo en la dirección para su publicación finla	El apoyo y asesoramiento	No	En tema de publicación de artículos se necesita apoyo y instituciones.	Básico		x
41	Peruana	Antropóloga	Universidad Nacional Federico Villarreal	2005	Universidad San Martín de Porres	2021	Gestión del conocimiento en la gobernanza forestal	Bosques. Amazónicos S.A.C. Responsable de Relaciones Comunitarias	Sí	Creo que dedicarse a la investigación y a publicaciones esa veces una cuestión de clase. A veces tenemos que priorizar resolver nuestras necesidades	Años anteriores estuve trabajando en zonas rurales con limitado acceso a redes y telecomunicaciones. Este año estoy trabajando a distancia y desde Lima.	Disciplina.	No		Avanzado	x
33	Peruana	Ing. Agroforestal Acuícola	Universidad Nacional Intercultural de la Amazonía	2015	Universidad Nacional Agraria de la Selva	Estudiante	Diversidad arbórea	Centro Internacional de la Papa (CIP),CIFOR-CRAF	Sí	Educación deficiente, sobre todo en universidadess públicas.	Falta de capacitación.	Capacitarme.	No	¿Tiene algún costo?	Básico	x
25	Peruana	Biologia	Universidad Ricardo Palma	2023			fauna silvestre	parque de las leyendas	no	falta de facilidad de financiamiento	financiamiento y experiencia	oportunidad de hacer alguna practica	No		Básico
33	Peruano	Biologo	UNJBG	2013	UNMSM	En curso	Conservación	SERNANP	No	Debido a las facilidades e incentivos	Tiempo	Brindar facilidades e insentivos para publicar información científica	No		Básico	x
32	Peruana	Ingeniero agroindustrial	Universidad Nacional Mayor de San Marcos	2014	-	-	Agrobiodiversidad, sistemas alimentarios, landscapes, incidencia en políticas publicas	Miembros de equipo Latinoamérica en Global Landscapes Forum	Si, he estado investigando reportes e información para realizar un artículo científico review y poder publicarlo en revistas indexadas	Porque a veces sistematizar información y armar todo el artículo puede ser engorroso para muchos además de tomar tiempo exclusivo. Lamentablemente muchos trabajan hasta en más de dos trabajos para poder conseguir recursos financieros.	Principalmente financiero, pues publicar cuesta bastante para los latinos. Asimismo, actualmente me estoy informando más acerca del como diseñar el artículo haciéndolo más atractivo. He renunciado a mis trabajos anteriores para dedicarme exclusivamente al artículo y poder publicarlo este año.	Tocar todas las puertas, buscar las oportunidades en la red, consultar, enviar mensajes a revistas sobre posibilidades de publicar , universidades, etc. Siempre siendo resiliente y perseverando, así en paralelo mejorar el artículo con lo que se va aprendiendo para hacerlo más atractivo y que pueda comunicar bien, para que sea útil a la sociedad .	No	Muchas gracias por el espacio y realmente me gustaría poder tener esta oportunidad. Estoy comprometido a poder realizar un artículo útil y poder publicarlo este año a toda costa. Muchas gracias.	Avanzado	x
31	Peruana	ING. Forestal	Maestría en Gestión Ambiental y Desarrollo Sostenible	2014	Universidad Nacional del Centro del Perú	2017	Ecosistemas altoandinos	Viabilidad y germinación de semillas de Polylepis	Si	Falta de mentoria adecuada.	Económica	Contar con financiamiento.	No		Intermedio	x
50	Ecuatoriana	Ingeniero Comercial	Administración de empresas	2001	Universidad Hebrea de Jerusalém	2012	Consultor Proyectos Productivos Integrales	Gerente MansurSA	No	Si	Técnicas de escritura e idioma inglés	Uno de los mayores	No	No	Básico	x
32	Peruana	Ingeniero agroforestal Acuícola	Universidad Nacional Intercultural de la Amazonia	2013	2021	En curso	Especialista Botanico	Especialista botanico	Si	Estabilidad laboral	Poca base o formación en artículos científico	Capacitación	No	Ninguna	Básico	x
26	Peruana	ingeniería ambiental	Universidad Católica Sedes Sapientiae	2020-1	no	no	Conservación de ecosistemas humedales costeros, y con comunidades de artesanas y extractores de junco, y pescadores artesanales.	Diagnóstico de organizaciones sociales de pescadores artesanales afectados por el derrame de petróleo.	no	desconocimiento.	orden de ideas.	organización.	No		Básico		x
23	Peruana	Ingeniera ambiental	Universidad peruana de ciencias aplicadas	2022			Infraestructura natural, gestión hídrica		En proceso				No		Avanzado
27	PERU	INGENIERO AMBIENTAL	UNIVERSIDAD NACIONAL DE JAÉN	2017			PROYECTOS DE CONSERVACIÓN - BONOS DE CARBONO		SI				No		Básico		x
23	Peruano	Ingenieria Ambiental	Universidad Continental	2020			Bosques de queñual (Polylepis)	Retención hídrica de musgos en bosques de queñual (Polylepis)	Solo tengo resultados preliminares.	Nos falta impulsar mas una cultura de publicar artículos científicos.	Dificultad en la redacción del articulo.	Capacitarse y elaborar redes de colaboración.	No	Gracias por realizar estos talleres y que sean gratuitos.	Intermedio	x
30	Peruano	Biólogo	Universidad Nacional Pedro Ruiz Gallo	2013	Universidad Nacional Mayor de San Marcos	En curso	Conservación, biodiversidad, áreas protegidas, cóndor andino, Camélidos	Jefe de ANP	Si	Por falta de financiamiento e interés de promover por parte de los gobiernos		Dedicación y tiempo	No		Básico	x
27	Colombiana	Estudiante Biología	Universidad Central	2022	No	No	Control bioinsecticida con extractos vegetales	Monitora universidad Central	Si	Deficiencia en traducción de los escritos	Me encuentro en proceso de culminación del documento	Manejar una buena redacción y síntesis de la información	No	Ninguna	Básico
52	Peruana	Arquitecto	Universidad nacional del centro del Peru	1998			Envolventes vegetales	Envolventes vegetales	Todavia	Falta dedicacion	Situacion economica	Solo decision	No	Cuando inicia el taller	Básico		x
38	Peruana	Biologa	UNSA	5	UNALM y UNSMP	2	Conservación	Especialista	Si	Por qué en nuestra preparación preprofesiinal y profesional no nos enseñan sobre el tema	No tengo claro el proceso para publicar y los pagos para publicar	El pago de las publicaciones y desconocer los pasos para publicar	No	No	Intermedio	x
28	PERUANA	GEOGRAFA	UNMSM	2016	-	-	DEFORESTACION, COMUNIDADES NATIVAS	CONSULTORIA EN PNCB	NO	Porque en las universidades no se enseña ni se fomenta a investigar, y además porque no es rentable en Latinoamerica ser investigador.	Tener muchas ideas y no saber ordenarlas para transformarlas en un articulo cientifico	Prepararme en como realizar publicaciones	No	-	Avanzado		x
42	Peru	biologa	UNSAAC	2004			Áreas protegidas	SERNANP	No	Porque no se sabe cómo elaborar artículos cientificos	Organizar la información que se genero	Capacitarse en el tema	No		Básico		x
24	Peruana	Ing ambiental	Universidad de Lambayeque	2018			Biodiversidad	Monitoreo biológico.	Sí				No		Básico		x
41	Peruana	Biologa	UNMSM	2006			Diversidad ictica de un sector del río Marañon		Si	Porque no cuentan con tiempo	El idioma	El tiempo, el idioma	No		Básico	x
19	Boliviana	Estudiante	U.E.S.A.	2020	U.M.S.A.		Biología		No				No		Básico		x
29	Peruana	Ingeniero en Ecología de bosques tropicales	Universidad Nacional de la Amazonía Peruana	2016			Estudios de suelos	Universidad nacional de la Amazonía Peruana	Si	No es fomentado de la manera correcta la investigación. No existe una costumbre de escribir.	La falta de una asesoría	Capacitarme respeto al tema	No		Básico	x
28	Peruana	Ingenieria Forestal	UNAP	2017	OREGON STATE UNIVERSITY (OSU)	March ,2023	Rol de la mujer en el manejo del astrocaryum chambira y su empoderamiento	Creencias Basica y etica ambiental	Si , tengo datos de la cuenca del ampiyacu sobre el manejo de la chambira .	Porque, no tienen las herramienta o pautas para escribir un articulo y tambien es por costumbre o falta de lectura.	Buscar, las redes colaborativas para publicar .	Saber escribir bien un articulo cientifica	No	No	Intermedio	x
39	PERUANO	INGENIERO FORESTAL Y MEDIO AMBIENTE	UNAMAD	2011	UNSAAC	2015	MINERO-AMBIENTAL	ENERGIA Y MINAS DE MADRE DE DIOS	NO	DESCONOCIMIENTO	CONOCIMIENTO DEL USO DE HERRAMIENTAS TECNOLOGICAS	CONOCIMIENTO	No		Intermedio	x
21	peruana	Ingenieria ambiental	UNFV	2023			soy estudiante de Ingeniería ambiental y me encuentro practicando sobre manejo de residuos solidos	VOLUNTARIA EN EL PARQUE DE LAS LEYENDAS	EN PROCESO	LIMA	APOYO ECONOMICO	DINERO	No		Intermedio
40	Peruana	Forestal	Unalm	2005	Pucp	2020	Forestal	Investigador	Si	Por dificultad de tiempo para escribir y ejecutar investigaciones	Acceso a fuentes de financiamiento	Persistir o generar articulación	No		Intermedio	x
38	Peruana	Bióloga	Universidad Nacional Mayor de San Marcos	2006	Universidad Internacional de Andalucía	2012	Tráfico de fauna silvestre/Carbono forestal en los estudios de impacto ambiental/ Hábitas críticos de especies amenazadas de Ucayali	Actualmente, Coordinador de proyectos de gestión ambiental y de biodiversidad de A&E Ingenieros SAC	Sí. Datos de tráfico de fauna silvestre/Hábitats criticos de especies amenazadas de Ucayali	Scholarship, manejo del idioma inglés	Tiempo, acceso a datos e información provenientes de instituciones públicas	Ser becario o socio de alguna institución científica	No		Avanzado	x
27	Peruana	Ingeneria ambiental	Universidad santiago antunez de mayolo	2019	No	No	Metereologia	Ssoma	Si	Si	Economica	Si	No	No	Intermedio	x
23	Peruana	Ingeniería Ambiental y Forestal	Universidad Nacional de Juliaca	2022			Biodiversidad de bosques altoandinos y bosques amazónicos		Todavía no	Porque existe un desconocimiento sobre redacción y publicación de artículos científicos	El presupuesto, en algunos sitios reconocidos se realiza un pago para publicar.	Estar capacitados, sería bueno ser asesorados por personas que tengan experiencia.	No		Básico
32	Perú	Geógrafo	Universidad Nacional Mayor de San Marcos	2015	Universidad Nacional Agraria La Molina	En curso	Conservación de Biodiversidad y Gestión de ANP	Supervisor de Acciones Ambientales para el ACR Humedales de Ventanilla	Sí.	Falta de impulso del trabajo de investigador.	Financiamiento y fortalecimiento de capacidades.	Impulso de la carrera de investigador científico	No		Básico	x
42	Peruana	Ingeniero químico	Universidad Nacional de la Amazonía Peruana	2011	Universidad Nacional de la Amazonía Peruana	2019	Recursos naturales	Posibles activos frente al COVID-19	No	Por que hay mucha burocracia	No tener buen guía de apoyo	Capacitación	No	Buena iniciativa	Básico	x
31	Peruana	Biologia	UN. Pedro Ruiz Gallo	2015	No	No	Monitoreo de Mamíferos medianos y mayores en Selva Baja	Estudios de riqueza de Mamíferos mediante cámara trampa.	Bosquejos	Falta de apoyo para las investigaciones científicas.	Acesoramiento y mayor divulgación de las instrucciones q aceptan los artículos científicos	Preparación en la didáctica para los formatos de los artículos científicos a publicar y acesoramiento científico	No		Básico		x
32	PERUANA	INGENIERIA AMBIENTAL	UNIVERSIDAD CATOLICA SEDES SAPIENTIAE	2016	UNIVERSIDAD NACIONAL DEL CENTRO DEL PERÚ	2020	EN EL ÁREA AMBIENTAL DE LA CONSTRUCCION DE LA CARRETERA	MEJORAMIENTO DE CARRETERA DE OYON-CHACAYAN	SI	CARENCIA DE FACILIDADES	LO ECONOMICO	DAR FACILIDADES	No		Básico
35	Peruana	Ingeniero Meteorólogo	Universidad Agraria La Molina	2008			Variabilidad y Cambio Climatico	Servicio Nacional de Meteorologia e Hidrologia del Peru	SI	Porque pocos trabajon remuneran bien por investigar o publicar	Tiempo y dinero	Proyectos que remuneren para investigar y publicar	No		Avanzado	x
30	Peruana	Ingeniera en ecologia	UNAP	2012			Conservación de bosques, cambio climático	IIAP	Si				No		Intermedio		x
26	Italiana	Bióloga	Universidad de la Tuscia	2017	Universidad de la Tuscia	2020	Conservación de la Biodiversidad		Sí				No		Avanzado	x
56	Peruano	Ingeniero Industrial	Universidad de Piura	1989	Universidad Nacional Agraria La Molina	2000	Cadenas de valor de productos del bosque seco	Ruiz, W., et al. Productos industrializables de la algarroba peruana: algarrobina y harina de algarroba. Multequina. Latin American Journal of Natural Resources, IADIZA, Argentina.	Aún no la tengo lista.	Se genera menos investigación y no hay cultura de publicación	Dedicar tiempo.	Publicar en forma conjunta.	No	Ninguno	Intermedio	x
26	Peruano	Ing gestión Ambiental	UNAP	2023			Residuos y Ordenamiento Territoria		No		Desorden		No		Básico
50	Peruana	Licenciado en Administración	Universidad Nacional Pedro Ruiz Gallo	1998	Universidad Esan	2015	Consultoría Medioambiental	Golder Associates Perú SA	Si	Por ausencia de iniciativas para desarrollar proyectos de investigación desde las Universidades	Metodologías ágiles	Interactuar con los que hacen investigación y desarrollo	No		Intermedio	x
38	Peruana	Ingeniero Agronomo	Unsa	2006	Pucp	2020	Desarrollo económico	Iica	Si	Falta de información sobre opciones de publicacion	Conocer opciones de entidades que publiquen	Difundir convocatorias y requisitos	No		Intermedio	x
23	Mexicana	Biología	Licenciatura	0	0	0	Defensa del territorio, problemas socioambientales, ecologia de poblaciones	0	no	Disposición de fondos económicos	Dinero para publicar en revistas?	Revistas comunitarias de investigacion	No	MI experiencia en la investigacion es muy poca pero me interesa publicar o darle publicidad a la investigacion	Intermedio	x
30	peruana	Ing, Forestal	Universidad Nacional de Cajamarca	2015	-	-	Modelamiento forestal	SERFOR	si	Falta de conocimiento	Idioma	Capacitación	No	Ninguna	Básico	x
27	Peruana	Biólogo	Universidad Nacional San Luis Gonzaga de Ica	2017			Botánica y ecología	Coordinador ambiental de evaluación y monitoreos de IGAs	Si	Temor a equivocarse y/o al rechazo del manuscrito	Falta de asesoramiento	Difusión y desarrollo del hábito	No		Intermedio	x
30	Mexicana	Bióloga	UNAM	2017	UNAM	En curso	Ciencias de la Sostenibilidad	En fundación ambiental	Sí	Por el idioma, para publicar en revistas de alto impacto	La traducción Adecuada	Tener apoyo en revisiones	No		Intermedio	x
41	Perú	Biólogo	UNSLG Ica	2006	UNMSM Lima	2020	Conservación, Restauración y Gestión de la biodiversidad		Si	Falta de tiempo, incentivos y financiamiento	Tiempo y revisión de manuscritos	Articular con especialistas e instituciones de investigación	No		Básico	x
24	Perúana	Ingeniería forestal	Universidad San Antonio abad del Cusco	Estudiante			Castaña		No				No		Básico
28	Peruana	Ingenieria Ambiental	Universidad Nacional de Ucayali	2015	-	-	Monitoreo de Cobertura, Vigilancia Comunal, Drivers de Deforestación, identificación de amenazas, zonificación, entre otros temas vinculados al manejo de datos geográficos y satelitales.	Especialista en Sistemas de Informacion Geográfica de la Asociación ProPurús	no cuento con dicha formación.	Debido a que durante la formacion, no se fortalece la investigacion ni la preparación de documentos con fines científicos.	la elaboracion de documentacion y organizacion de informacion a mostrar dentro de una publicacion.	tener mayor experiencia en como exponer de manera practica, entendible y consisa lo que se investiga.	Sí	Gracias, por la invitación, el proyecto TAO fortaleciendo capacidades e incentivando la investigación.	Básico	x
30	Peruana	Ingeniero Civil	Universidad Nacional San Agustín de Arequipa	2014	Universidad Nacional del Altiplano	2022	Construcción Sostenible, Teledetección Orientado a Temas Ambientales	Forestación de Carreteras Principales	En proceso	Financiamiento	Desconocimiento de formatos	Capacitación y publicación	No		Intermedio	x
20	Colombiana	Estudiante Biología	Universidad Central	2022			Impacto del perro doméstico sobre mamíferos medianos en OMEC La ilusión		Datos de cámaras trampa y de entrevista semiestructurada	Muchos de los artículos de gran impacto son en inglés y publicar en español limita el público que leerá el artículo. Además del gran desinterés tanto de la comunidad como de los profesionales por informar y difundir el conocimiento, sumado a la baja calidad y formación académica	La cohesión y leer los artículos en inglés		No		Básico
28	Peruana	Biólogo	Universidad Nacional Pedro Ruiz Gallo - Biología especialidad Microbiología y Parasitología	2015	Universidad Nacional de Trujillo - Biotecnología Agroindustrial y Ambiental (en curso)	En curso	Protistas- Protozoarios	Tesis de pregrado: Diversidad Protozoologica de los Humedales de Eten	Si	Por falta de oportunidades, visualización de instituciones interesadas en temas nuevos	Tiempo, dinero y asesoramiento	Que las instituciones educativas especialmente universidades convoquen a equipos o personas para investigación en temas diversos	No		Básico	x
21	Peruana	Bióloga	UNSA	2021			Forense	Practicante biología forense	No	Porque no hay incentivos ni se enseña como publicar	La falta de dinero y tiempo	Incentivar más la investigación y divulgación de resultados a través de talleres y concursos	No		Intermedio
26	peruana	Ciencias biológicas	Universidad Nacional de Piura	2021			Temas ambientales y de biodiversidad	aún estoy trabajando en ello	aún está en proceso la recolección de datos	porque no pueden realizar sus investigaciones correctamente o con la implementación necesaria sumada a que poseen problemas en el proceso de publicación.	primero encontrar una revista que desee publicar y que mi investigación sea de interés para ésta.		No	Muchas gracias por hacer éste taller , espero poder aprender mucho de ello ya que esos conocimientos nos serán de mucha ayuda.	Intermedio		x
23	Peruana	Ingeniera en Ecología de Bosques Tropicales	Universidad Nacional de la Amazonía Peruana	2019			Composición florística, diversidad y rasgos funcionales en aguajales	Efecto de la degradación por corta de aguaje femenino en la composición florística, diversidad y rasgos funcionales en aguajales	Si	Por qué un grupo reducido se dedica completamente a hacer investigación	La escritura	Llevar talleres de escritura y análisis de datos	No	Me gustaría llevar el curso, con el fin de terminar de escribir mi artículo científico acerca de una investigación en aguajales.	Intermedio	x
21	Colombia	Estudiante	Universidad Central	En proceso	No aplica	No aplica	Entomología	Diversidad y riqueza del Orden Hymenoptera	Tengo información	Debido a que sus investigaciones no están escritas de la mejor manera	Generar interés	Redactar de tal forma que cualquier persona entienda lo que esta plasmado en el documento	No		Básico
20	Peruana	Ingeniería Ambiental	Universidad Privada del Norte	En curso			Uso de SIG para evaluar la contaminacion del agua	Asistente de proyectos	Aún no				No		Básico
26	Perú	Biólogo	Universidad Nacional de San Antonio Abad del Cusco	2022			Historia Natural, Ecología	Especialista 2	si	Falta de conocimiento en redacción científica e interpretación de datos	Interpretación de datos	Mentores	No		Básico
34	Peruana	Lic. Ecoturismo.	UNAMAD	2012			consultor, en monitoreo y evaluación de mamíferos y aves en salva baja	consultor, en elabtoacion de un protocolo de monitoreo de collpas de arcilla en la Reserva Nacional Tambopata y el Parque Nacional Bahuaja Sonene	si.	por falta, de cultura científica.	Tiempo, desconocimiento del procedimiento y falta de decisión.	talleres, gratuitos cómo estos.	No		Intermedio	x
45	Peruana	Ingeniero Ambiental	UNFV	2004			Supervisor Ambiental	Programas de reforestación	Si	Orden en concreto porque información si hay	Poder encaminar mi informacion y desarrollar para el publico en geeneral	Con una buena orientacion en mis publicaciones	No	Ninguna	Básico	x
38	Perú	Biólogo	Universidad Nacional de la Amazonia Peruana - UNAP	2010	Universidade Federal do Amapa - UNIFAP	2019	La conservación comunitaria	Ecología de paisaje	Si	Por la falta de orientación y capacidad para analizar los datos	El análisis de datos	Aprender sobre los análisis estadisticos y orientación sobre la redacción a la publicación	No		Intermedio	x
25	Peruana	Ing. Ambiental	Universidad Católica Sedes Sapientiae	2019	-	-	Bonos de carbono	Compensación digital de conservación en el Perú- proyecto CDC	No	No estanos inspirados, no sabemos y tenemos miedo hacerlo.	No sé sobre el procedimiento que se sigue para una publicación	Perseverancia y dedicación	No		Básico		x
24	Colombiana	Estudiante	Universidad Pedagógica y Tecnológica de Colombia -Biología	En curso/ terminación académica			Diversidad de Insectos Acuáticos		Datos de mi proyecto de grado	La falta de financiación por parte de entes públicos y privados para llevar a cabo investigaciones. No se ha inculcado lo suficiente la importancia de publicar los trabajos científicos	No me he formado para el desarrollo de publicaciones científicas	Mayor capacitación a los científicos en formación	No		Básico
24	Peruana	Biología	Universidad Nacional San Cristóbal de Huamanga	8vo ciclo	Ninguna	2023	Estoy interesado en anfibios	Asistente de campo en evaluación para construir un puente	No	No saber la importancia de los artículos, y no tener esa costumbre	No contar con un buen asesoramiento y desconocimiento de los pasos para realizar una publicación científica	Cursos como estos que puedan divulgar más	No	Ninguna	Básico
35	Ecuatoriana	Docente	Universidad de Guayaquil	2014	Universidad Técnica Estatal de Quevedo	2019	Monitoreo Ambiental		Si	Falta de rubros destinados a la investigación científica	Tiempo	Disponer de tiempo	No		Básico	x
29	Peruana	Biología	Universidad Ricardo palma	2020			Botánica y etnobiologia	Curador botánico	Si	Yo opino que los científicos en Latinoamérica publican menos que en otros continentes debido a que se fomenta la investigación, se da más presupuesto para ellos, se cuenta con tecnología que lastimosamente no sucede en Latinoamérica.	Un asesoramiento ( sería bueno que te ayudarán la primera vez )	Seguir investigando	No	Espero poder ser acepta para poder participar de tan bien proyecto .	Básico	x
33	Boliviana	Ingeniera Ambiental, M.Sc. en Biología Tropical	EMI	2012	Université Livre de Bruxelles	2017	Biodiversidad e Incidencia Política en el Convenio de Diversidad Biologica	Soluciones basadas en la Naturaleza	Si, mi tesis de maestría sobre comunidades de macroinvertebrados en Bromelias a lo largo de un gradiente altitudinal	Por falta de acceso a revistas científicas que son de pago, en mi maestría en Bélgica la universidad nos daba acceso gratuito a revistas de ese tipo y en mi universidad de pregrado en Bolivia no teníamos nada parecido	Conocimiento del procedimiento a seguir para publicar, falta de conocimiento de las revistas en si y pocos colegas con esa experiencia para preguntarles	Desarrollo de Capacidades en cómo publicar	No		Avanzado	x
27	Ecuatoriana	Biotecnologa	Universidad politécnica Salesiana	2020	No	No	Microbiota de anfibios	Hongos asociados a la piel de anfibios	0.3	Falta de presupuesto	Idioma	Preparación en publicaciones científicas	No		Intermedio	x
36	Peruano	Antropólogo	Universidad Nacional Federico Villarreal	2021	-	-	Desarrollo, migración, urbanismo	Etnógrafo	Sí	Por falta de formación en las universidades, poco financiamiento en las instituciones estatales y privadas	Financiamiento	Buscar oportunidades de financiamiento en el extranjero	No	No	Básico	x
29	Peruana	Biólogo	Universidad Nacional Mayor de San Marcos	2015	Universidade Federal do Pará	2022	Taxonomia e sistemática de saurios	Revisión taxonómica de Anolis trachyderma (Squamata: Dactyloidae)	Sí	La barrera del idioma es un factor importante. Además, las currículas universitarias muchas veces no incluyen cursos o talleres que abordan a detalle la publicación de artículos científicos.	Barrera del idioma, poco entrenamiento sobre publicación de artículos, y dificultad para conseguir revisiones preliminares de manuscritos	Mejorar el inglés escrito, recibir entrenamiento sobre publicación de artículos, y extender mi red de colaboración y solicitar revisiones preliminares de manuscritos	No		Intermedio	x
28	Colombiana	Estudiante	Uptc	2019	Uptc		Biografía/ hormigas	Composición y estructura de escarabajos coprofagos	Si	Falta de alianzas estratégicas	Falta de experiencia	Empezar a escribir	No		Básico	x
26	Peruana	Biología	Universidad Nacional de San Antonio Abad del Cusco	2020			Diversidad de microrganismos con potencial bioinoculante	Proyecto de investigación sobre bacterias halofilas	Si	Falta de motivación y conocimien sobre cómo se hacen publicaciones científicas	Falta de información	Capacitaciones que generen más confianza para hacerlo	No	Ninguna por el momento	Intermedio	x
40	Peruano	Biólogo	Universidad Nacional San Antonio Abad del Cusco	2010	Universidad Nacional San Antonio Abad del Cusco	2022	Diversidad de orquídeas de la región Cusco	Consultor Ambiental en el ACR Choquequirao, Región-Cusco	Si	Por falta de capacitación	Aparte del tiempo, armar el contenido	Capacitarse y estar actualizados	No	Espero que nos ayude a lograr superar ciertas limitaciones, en algunas partes de las que están compuestas las publicaciones, que exigen las revistas científicas	Intermedio	x
38	Perú	Turismo	San Antonio Abad del Cusco	2008	San Antonio Abad del Cusco	2016	Turismo		Si	Por falta de apoyo, no saben donde publicar	No se donde publicar	Capacitación	No		Intermedio	x
34	Peruana	Biologa/educadora ambiental	San Luis Gonzaga	2010	Universidad Federal de Rio Grande	2020	Trabajo		Si		inseguridad		No		Básico	x
24	Colombiana	Biologa	Universidad Central	2022			Biologia		Si	En latino america no se encuentra el suficiente apoyo en la ciencia e investigación	Falta de conocimiento en los procesos de publicación	Estudiar y aprender mas sobre el proceso de publicación	No		Intermedio
34	Peruana	Biólogo	UNMSM	2010	UNMSM	2020	Fauna silvestre-Herpetologia	Organismo de evaluación y fiscalización ambiental	Si	Temor a ser rechazado por la revista	Tiempo	Organización	No		Intermedio	x
25	PERUANA	Ingeniería Geográfica	Universidad Nacional Mayor de San Marcos	2022			Fragmentación de Paisaje y Ecosistemas		Aún no esta terminado.				No		Básico
28	Peruana	Biólogo	Universidad Nacional Mayor de San Marcos	2017	Universidad Nacional Agraria La Molina	En curso	Estudio de biodiversidad, flora	Especialista en biodiversidad	No	Por falta de tiempo, oportunidades y deben trabajar y a la par publicat lonque lleva una mayor inversión de tiempo del cuál pocos disponen	Falta de técnica y capacitación para hacer una buena publicacuón que seea aceptada y revistas serias	Que existan talleres que nos brinden la oportunidad de aprender a publicar, redactar científicamente y que sea una labor que se reconozca laboralmente	No	Que s	Intermedio	x
25	Peruana	Bióloga	Universidad Ricardo Palma	2019			Consultoría	Consultora ambiental	Sí, mi investigación de tesis de pre-grado.	Porque las carreras STEM no son muy valoradas en Latinoamérica. Posiblemente, por la falta de financiamiento para la realización de proyectos.	El desconocimiento de los pasos a seguir para publicar en una revista científica.	Sería de utilidad contar con un mentor que me indique las pautas a seguir.	No		Intermedio	x
28	Mexicana	Inspector Federal de los Recursos Naturales	Universidad Autónoma Chapingo	2018			Recursos Naturales	Asesor técnico	Si	Porque no sabemos inglés	Falta de tiempo		No		Básico	x
31	peruana	Arquitectura	Universidad Nacional de Ingeniería	2018			Sistema Urbano y Sistema Natural	Las Lomas de Lima y la Expansión Urbana. Desaparición vs Conservación	creo que si	Por falta de mayor información en donde publicar	Realizar el resumen de la investigación	Darle más importancia a la investigación que se realizo	No		Básico		x
23	Perú	Ing. Ambiental y Forestal	UNAJ	2021			Residuos y plantaciones forestales		No				No		Básico
34	Peruano	Ecoturismo y conservación	UNAMAD	2011			Monitoreo de Fauna Silvestre y Ecoturismo		No				No		Intermedio		x
43	Peruana	Biologa	UNFV	2004	UPCH	2019	Reconstrucción paleoambiental		En proceso (tesis)	Debemos trabajar para solventar nuestros gastos y eso nos quita tiempo para dedicarlo exclusivamente a la investigación y por ende a la producción de artículos	Tiempo, por lo mencionado en la anterior pregunta	Incentivos por publicación. En algunas universidades, se obtiene bonos por publicación	No		Avanzado	x
30	Peruana	Biologa	Universidad Nacional San Antonio Abad del Cusco	2014			Ecologia		Si				No		Intermedio	x
22	Peruano	Ingeniera Ambiental	Universidad Continental	2020			Conservación, Manejo de Recursos Naturales	Guardaparque voluntario del Parque Nacional Sierra del Divisor	No	Considero que en Latinoamérica aún hay mucho por mejorar en la educación, hay menos publicaciones por el deficiente sistema educativo y por el desinterés en temas de importancia por parte de los jóvenes	Falta de apoyo económico e interés por parte de organismos públicos y privados.	Apoyo moral, económico y académico por parte de instituciones públicas.	No		Avanzado		x
29	Peruana	Lic. En administración y Negocios Internacionales	UNAMAD	2018-1			Forestal	Gerencia Forestal Madre de Dios	No	Por la falta de fácil cceso a la información completa	Terminar de realizar la investigación en todas sus faces	Contar con una casa recopiladora de pequeñas investigaciones científicas para publicarlas en entidades según su ámbito de aplicación	No		Básico		x
38	Ecuatoriano	Ingeniero Agroindustrial	Universidad Nacional de Chimborazo	2007	2017	2022	Antioxidantes		Si	Falta de conocimiento para presentar los resultados	Escritura	Capacitación	No		Básico	x
38 años	Colombiano	Biólogo	Biologia	2009	Universidad Nacional de Costa Rica	2017	Ecología y biodiversidad	Completeness of rapid assessments of médium and large mammal diversity in the northwestern Amazon in Colombia	Si	El idioma y la escritura	La redacción, el idioma y la disciplina	Escribir mucho, tener un un buen planteamiento del problema	No		Intermedio	x
27	Peruana	Biologia	Unalm	2017			Igas		Sí				No		Básico		x
30	Ecuatoriana	Bióloga	Universidad de Guayaquil	2017			Conservación de Murciélagos	Consultoría Ambiental	Si	Por el tiempo en revisiones y falta de apoyo de organizaciones que respalden la investigación	Tiempo y apoyo económico	Motivar a los estudiantes e investigadores mediante proyectos o impulsar sus proyectos de investigación	No		Básico	x
29	Peruana	Ing. En Ecología	Universidad Nacional de la Amazonia Peruana	2016			Secuestro de carbono	Institución de investigación de la amazonia peruana	Si	Falta de recursos	Dinero	Inversiones	No		Básico	x
27	Costarricense	Manejadora de Recusos Naturales	UNED	2021			TELEDETECCION y SIG	Incendios forestales con el uso de Teledeteccion	Si	Considero que no se visibiliza la importancia de las publicaciones en las Universidades	Definir la trazabilidad de la redacción y proceso de datos		No		Intermedio	x
32	Peruano	ING agronomo	Universidad nacional de Ucayali	2020			Biodiversidad	Captura de carbono	Aún no	La verdad falta de recursos	Economia	Dinero	No		Básico		x
24	Peruana	Biología	Universidad Nacional de la Amazonía Peruana	2020	UNAP		Microorganismos degradadores de petróleo	Asistente de investigación en un laboratorio	Sí	Porque no existe ese hábito y motivación de publicar su investigación realizada, solo queda en desarrollarla para un trabajo en específico y ya no continúan con su divulgación.	Mejorar en la redacción	Buscando consejos o pautas de cómo generar un impacto o escribir lo esencial en una publicación y de forma correcta de modo que pueda ser aceptada en alguna revista.	No		Intermedio	x
32	Peruana	Ingeniería Geográfica	UNMSM	2022			Monitoreo de cultivos	IBP	No	Por el entorno y las limitadas capacidades	Nunca lo he hecho y no conozco a nadie cercano que me oriente	Crear comunidad y compartir herramientas	No	Gracias por crear esta oportunidad	Básico
28	Peruano	Ciencias Biológicas	UNAP	2018			Mastozoologia	Asistente en mastozoologia	No	Por falta de inversión en investigación	El estado no invierte en investigación	Si	No		Básico		x
27 años	Peruana	Biología en biotecnología	Universidad Nacional del Santa	2019	Universidad Nacional del Santa	2022	Gestión Ambiental	Auditora de Laboratorio	No	Por múltiples razones, muchos científicos se dedican mucho a trabajos en industrias por ser mejor remuneradas, otro motivo podría ser la falta de de conocimiento sobre redacción	Tiempo, actualmente estudio una maestría y trabajo	La organización	No		Básico	x
39	Mexicana	Bióloga	Benemérita Univeridad Autónoma de Puebla	2007	Universidad Nacional Autónoma de México	2022	Ecología de poblaciones, conservación de cactáceas		Sí	Por el idioma inglés ya que no es nuetra lengua materna	Dar un enfoque atractivo a mi artículo y escribir en inglés con soltura	Apegarse a los lineamientos de la revista	No		Intermedio	x
26	Peruana	Ingenieria en Ecoturismo	Universidad Nacional Federico Villarreal	2020			Gestión Ambiental	Wc Ingeniería de la climatizacion	Aún no	Falta de información	Escaso conocimiento en redacción	La Capacitación	No		Básico		x
26	Peruano	Ingeniería Forestal	Universidad Nacional Agraria de la Selva	2019	Universidad Nacional Agraria de la Selva	En curso	Cultivos tropicales	Campo- empadronador	No	No hay mucha información	Falta de asesoría	Tener una persona capacitada que pueda compartir sus conocimientos	No	Ninguna	Intermedio	x
23	Colombiana	Estudiante	Universidad de la Amazonia	Aún no termino			Fototrampeo		No exactamente		Falta de confianza y miedo a fallar al momento de escribir	Formarse	No		Básico
24	Ecuatoriana	Ing en Minas	ESPOL	2021	ESPOL	2021	MANEJO Y GESTIÓN DEL AGUA		SÍ	POR CUESTIONES ECONOMICAS Y APOYO	EL IDIOMA	CAPACITACIONES	No		Intermedio	x
28	Peruana	Biólogo	Universidad Nacional Agraria La Molina	4			Ecología de arañas	Consultoría ambiental	Sí	Falta de incentivos	Saber enfocar los datos para la publicación - Los formatos a escoger.	Tener mejores herramientas para la redacción.	No		Intermedio	x
33	Ecuatoriana	Biólogo	Universirad Central del Ecuador	2016	Pontificia Universidad Católica del Ecuador	En marcha	Taxonomía de orquídeas		Si	Idioma	Manejo de herramientas para elaborar figuras	Trabajar sobre los obstáculos	No		Intermedio	x
26	Peruana	Biologa	Universidad Nacional de San Agustín de Arequipa	2021			Taxonomía en mamiferos		Tengo mi tesis financiada para poder optar el título en formato artículo de publicación	Posiblemente porque no están muy informados de cómo hacer las publicaciones	Temas de interés para la comunidad	Informarse más sobre el tema	No	Este taller tiene algún costó?. Gracias.	Básico	x
27	Peruana	Ingeniera forestal	Universidad Nacional de Cajamarca	2016			Cambio Climatico,proyectos bonos ee Carbono		Si	Porque no hay mucha investigacion			No		Básico	x
27	Peruano	Biólogo, mención en Ecología	Universidad Nacional del Altiplano - Puno	2018	No	No	Diversidad de aves en bosques de Polylepis	RNTAMB	Se encuentra en la etapa de ejecución	Por la falta de ínteres de los investigadores	En la redacción	Seguir intentandolo	No	Quisiera aprender mas sobre redacción científica	Básico		x
23	Peruano	Bachiller en Ciencias Biológicas	Universidad Nacional de la Amazonía Peruana	2022			Ecología, Ornitologîa, Maztozoología, Etología		Si	No	El tiempo es corto, y se me olvida redactar muchas veces	Organizarme mejor en lo que hago	No		Intermedio
29	Peruana	Ingeniera Ambiental	Universidad César Vallejo	2020			Manejo de residuos sólidos	Área técnica de Saneamiento	Ninguno				No		Básico		x
22	Peruana	Biología	Universidad de San Cristóbal de Huamanga	2022			Aves		Sí	Leen poco y falta de financiación			No		Básico
22	Peruana	Bióloga	Universidad Nacional de la Amazonia Peruana	2022			Ecología		Sí				No		Intermedio
22	Peruana	Estudiante de bióloga	Universidad Nacional de la Amazonía Peruana	Estudiante de quinto nivel			Herpetologia y murciélagos		Si	Falta de apoyo	No tengo apoyo	Mas apoyo y asesoramiento	No		Básico
30	Peruana	Biologá	Universidad Nacional de San Agustín	2017			Conservación en ANP		No				No		Intermedio		x
23	Peruano	Estudiante	Universidad Nacional de la Amazonía Peruana - Ciencias Biológicas	2023	Universidad Nacional de la Amazonía Peruana - Biología		Ectoparásitos en quirópteros	Itens alimenticios en Colossoma macropomun	Sí	Por falta se sugridad al desarrollo un trabajo, muchas veces se observan en la mala interpretación de los resultados	En la buena redacción del trabajo e interpretación de los resultados	Estár seguro del trabajo realizado, tener confianza con los datos obtenidos empleando la metodología correcta	No		Básico
30	Peruana	Comunicadora Social	Unheval - Comunicación para el desarrollo	2012	Unheval	2019	Económia Circular	Cesal	En proceso				No		Básico
35	PERUANA	INGENIERO AMBIENTAL	UNIVERSIDAD NACIONAL FEDERICO VILLARREAL	2011			FOTO IDENTIFICACION DE CONDOR ANDINO	IDENTIFICACION DE UN DORMIDERO COMUNAL Y CENSO DE CONDORES ANDINOS EN LA RESERVA NACIONAL SAN FERNANDO	SI	FALTA DE INTERES O DESCONOCIMIENTO DE COMO INICIAR	TIEMPO PARA DEDICARME A ELABORAR EL MANUSCRITO, CONCEPTOS DE BIOLOGÍA	COMPROMISO PERSONAL	No		Básico	x
27	Peruana	Ingeniera en Ecoturismo	Universidad Nacional Federico Villarreal	2021			Ambiental	Consultora Ambiental	Si	Falta de motivación y apoyo económico	Diseño	Aprender a cómo llegar a las personas	No		Básico	x
36	Peruana	Bióloga	UNMSM	2009	UNALM	2019	Ambiental	Serfor	Si	Por falta de instalaciones y logística para el desarrollo de sus investigaciones	Trabajsr y estudiar al mismo tiempo	Organización	No		Básico	x
26	Peruana	Bióloga	Universidad Nacional Federico Villarreal	2021			Entomología y ecología	Crianza de satirinos (polillas)	si	las mayor cantidad de publicaciones suelen ser en otros idiomas (ingles y/o portugués), el manejo de estos puedes influir a no llegar a no llegar a publicar el escrito; luego podria ser que no sabemos como hacer atractiva la manuscrito para que pueda ser publicada en alguna revista	El temor a que nuestro escrito no resulte atractivo, el no lograr que el manuscito llegue a interesar y no resultar relevante		No		Intermedio	x
27	Peruana	Biologo	Universidad nacional de la Amazonia peruana	2022			Conservación	Inventario florístico en la reserva nacional alpahuyajo mishana	Si	Falta de apoyo de los Estados	Falta de financiación	Más apoyo financiero	No		Básico
23	Peruana	Ingeniería Ambiental	Universidad Nacional de Ucayali	2022			Guardaparque voluntario en la Reserva Nacional San Fernando	Guarda parque Voluntario	Aún no	Poco interés	Poco Conocimiento sobre temas de investigación	Estudiar siempre y comprender para poder obtener be is resultados y con ellos cuidar nuestro planeta	No		Básico
30	peruana	Geógrafo	Universidad Nacional Mayor de San Marcos	2017	no	0	Bosques, cambio climático, areas protegidas, concesiones para conservación, sistemas de información geográfica, glaciares	Análisis del registro glaciar del cambio climático desde la pequeña edad del hielo en el nevado Tunshu (11° S) cordillera Occidental de los Andes Centrales	si	Por falta de orientacion	trabajo	El seguimiento del documento y la sobre carga laboral	No		Básico	x
31	peruana	biologo	UNSAAC	2017	UNSAAC	2021	monitoreo biologico	2022	si	por falta de conocimiento, empeño y pensar que es dificil	autolimitacion	constancia	No		Básico	x
30	Peruana	Ingeniero forestal	Uncp	2013	Unalm	En curso	Manejo forestal	Supervisora forestal	Si	Desconocimiento	Trámites muy engorrosos para la publicación	Simplificar trámites e incentivos para seguir investigando	No		Intermedio	x
24	Peruana	Ingenieria Forestal y Ambiental	UNCP	2020	UNCP	2022	Dendrocronología		Si	Escasa educacion cientifica para publicar	Asesoria	Vinculos internacionales	No		Básico	x
23	Mexicana	Biólogo	Lic. En Biología	2022			Diversidad de Basidiomicetos		5 meces de muestreos para analizar diversidad	Falta de ingresos para poder publicar varios artículos	Redactar un texto que atraiga la atención del lector	Aprendiendo estrategias	No		Básico	x
23	Colombia	Bióloga	Universidad de la Amazonia	2021			Ecología forestal	Estimación del carbono almacenado en bosques amazónicos	Si	Pueden ser varios factores, considero que el principal es la poca inversión en investigación científica y tal vez porque se van postergando la escritura de los documentos y se demoran mucho en publicar un estudio hecho mucho antes	El tiempo para sentarme a escribir y en este momento, no poder participar de estudios que me permitan seguir publicando	Inversión a la investigación por parte de los gobernantes y un enfoque en el cual uno pueda subsistir de la investigación	No		Básico	x
26	Peruana	Ingeniería Ambiental	Universidad Nacional de Trujillo	2019			Quisiera realizar temas de conservación y sostenibilidad ambiental		Aún no.	Por falta de difusión, financiamiento.	Financiamiento	Tener pasión y confianza sobre lo investigado.	No		Intermedio		x
24	Peruana	C.s Forestales y del ambiente	UNCP	2021	-	-	Propagación de especies Forestales	Vivero	No	Porque no saben cómo empezar	La metodología	Asistir a cursos ,o leer revistas cientificas	No	No.	Básico
40	Boliviana	Biologa	UMSA	2008	KULeuven	2016	Cafe - Biodiversidad, agroforesteria y restauracion	Restauración con Pulpa de café	Si	Por que en los trabajos normalmente te piden como productos informes y no publicaciones	tiempo	Si	Sí		Avanzado	x
29	Peruano	Ingeniero Forestal	Universidad Nacional Agraria de la Selva	2019			Metabolitos secundarios		Si				No		Básico		x
23	Mexicana	Bióloga	Universidad Juárez Autónoma de Tabasco	2023			Calidad del agua		Si	Menos motivación	Agilidad oars escribir y plasmar las ideas	Practicar	No		Intermedio	x
40	Ecuatoriana	Ingeniero Forestal	Universidad Nacional de Loja	2008	Universidade Estadual Paulista Julho de Mesquita Filho	2020	Ecologia de Bosques Trópicales Montanos	FAO	Si	Por la falta de recursos económicos ya que si se quiere publicar en una revista de impacto esta es cobrada, también la falta de interés de las instituciones públicas en considerar estudios que puedan contribuir a la ciencia	La estadística es una de mis limitaciones	Leer un gran volumen de publicaciones actuales y clásicas para realizar comparaciones con el estudio que este realizando	No	Se dara información acerca de las revistas que puedan publicar gratuitamente	Intermedio	x
24	Peruana	Ingeniera forestal y Medio ambiente	Universidad Nacional Amazónica de Madre de Dios	2020			Ecología de bosques tropicales	Asistente de investigación Lepidoptera y plantas hospederas	Si	Presupuesto nacional escaso			No		Intermedio	x
24	Peruana	Biología	UNIVERSIDAD NACIONAL AGRARIA LA MOLINA	2020			Primates		Si				No		Intermedio		x
32	Peruano	Lic. Turismo	Universidad Nacional del Altiplano	2012	Universidad Nacional Agraria La Molina	En curso	Límite Aceptable de Cambio/capacidad de carga	SERNANP	No		Tiempo		No		Intermedio	x
28	Perú	Bachiller en ingeniería ambiental	Universidad Alas Peruanas	2020			Residuos sólidos, microplásticos		Sí	Desconocimiento en técnicas que ayuden a procesar la información para publicación.	Tiempo, dinero	Tener una base que te permita enfocarte en la redacción.	No	¿En que revistas puedo publicar si es mi primer artículo?	Básico	x
28	Colombiana	Biólogo	Universidad Nacional de Colombia	2021			Ecología, botánica		Sí	En el pregrado se incentiva menos la publicación en los estudiantes. Similarmente, hay menos oportunidades por los temas monetarios para acceder a las revistas y menos becas de investigación	Apoyo a la investigación por recursos	Formación integral desde el pregrado. Becas de investigación	No		Básico	x
36	Ecuatoriana	Ing. Forestal	Universidad Nacional Loja	2009	Universidad Estadual Paulistal (UNESP)	2020	Biodiversidad y servicios ecosistemicos	Docente	Si	Falta de financiamiento para publicar en revitas de alto impacto qur son pagadas.			No		Intermedio
23	Peruana	Bióloga	Universidad Ricardo Palma	2021			Ecología / Residuos Sólidos		Si	Porque no nos dan una buena formación en cómo publicar un artículo	Tiempo y organización	Organización	No		Avanzado	x
27 años	Boliviana	Bióloga	Universidad Mayor de San Andrés	2020			Ecología Vegetal	Proyecto Madidi	Si	Por temas de acervo cultural	Baja comprensión lecto escritora	Mejorar en primera instancia la comprensión lecto - escritora	No		Intermedio	x
25	Colombia	Biologa	Universidad Pedagogica y Tecnologica de Colombia	Presente			Entomologia	Hormigas	Si		Redacción	Leer y contextualizar mejor las ideas	No		Intermedio
30	Colombiana	Tecnólogo Forestal	Universidad Distrital Francisco José de Caldas -Ingenieria Forestal	En curso (VIII semestre)			Monitoreo de poblaciones de especies forestacles		No	Por la falta de apoyos para el desarrollo de investigaciones	Los análisis e interpretaciones estadísticas de los resultados de investigación	Saber manejar las bases de datos que se obtengan de las investigaciones	No		Básico
27	Peruana	Ingenieria forestal	Universidad Nacional del Centro del Perú	2017	Universidad Nacional Mayor de San Marcos	Aun cursando maestría	Forestal	Censo forestal	No	Poco interés por parte de los cientificos para compartir sus conocimientos.	Pienso que es difícil.	Practicando.	No		Básico	x
24	Peruana	Ingeniería en ecología de bosques tropicales	Universidad Nacional de la Amazonía Peruana	2021			Tratamiento en peces de la amazonia para exportación	Grupo Mortenthaler	No	No hay apoyo para el desarrollo de la investigación	Desconocimiento de los métodos para publicar un artículo	Capacitación sobre los métodos para desarrollar y publicar el artículo científico	No		Intermedio
50	Peruana	Bióloga	Universidad Ricardo Palma	1998	Universidad de Sonora	2006	Conservación de fauna silvestre		Si				No		Intermedio	x
23	Peruana	Bióloga	Universidad Nacional Federico Villarreal	2023	-	-	Biodiversidad de lepidopteros en andes tropicales	Crianza de inmaduros de Satyriinae	Si, Perfil de proyecto	Por la falta del idioma ingles, y poca divulgación científica	Falta de conocimiento sobre seguimiento de escritura y revistas	Talleres, workshop	No		Intermedio
41	Venezolano	Ingeniero forestal	Universidad de Los Andes	2010			Consultor ambiental enfocado a la gestión de cuencas hidrográficas, hidrologo, analista sig, conservación y ecología.	Asesor ambiental en Fundación Punta de Lobos	No	Por la falta de recursos para la investigación y la voluntad política			No		Intermedio	x
21	Perú	Ingeniería forestal y ambiental	Universidad nacional de Jaén	Aún no	Aún no	Aún no	Soy estudiante	Aún no	No	Desearía comprender y aprender sobre la publicación de manuscritos científicos desde ya mi universidad	Ordenar mis ideas	Organización	No	Podré participar aunquesea escuchando porfavor.	Básico
34	Hondureña	Biología	Universidad Nacional Autónoma de Honduras	2013	Universidad de Lleida	2021	Cambio climático y economía Azul	Analista ambiental biodiversidad	Si	Los costos de investigación y publicación, normalmente los trabajos que se toman tampoco consideran el tiempo que se necesita para escribir	Seguridad en la construcción del manuscrito	Mejorar en la escritura y perder el miedo a enviar el manuscrito a las revistas	No		Avanzado	x
31	Costarricense	Ing Forestal y Docente Agopecuaria	Licenciatura en Ing Forestal y Licenciatura en Docencia	2014	Maestría Scientiae en Ciencias Forestales	2016	Ganadería y nutrición animal		No	Formación académica con otro modelo de aprendizaje	Dinero	Educación cultural y más apoyo a la ciencia	No		Intermedio	x
24	Peruano	Biología	Universidad Peruana Cayetano Heredia	2020			Manejo de datos y monitoreo de biodiversidad (cobertura vegetal, estado poblacional, ocupación de fauna); Ecología evolutiva y conservación de nutrias	Ecomorfología alimenticia de la nutria marina Lontra felina	Sí, mi tesis de licenciatura quiero convertirla en un artículo científico para publicar	Falta de vinculación de procesos de gestión con generación de información científica, baja calidad de datos, desconocimiento de la importancia de publicar, pocos líderes científicos latinoamericanos	Falta de tiempo y desconocimiento sobre el proceso de publicación	Informarse bien y priorizar	No		Avanzado	x
26	Ecuatoriano	Ing. Forestal	Universidad estatal del sur de Manabí	2020			Manejo forestal sostenible	Asistente técnico	No				No		Básico		x
32	Peruano	Biólogo	Unsaac	2017	Si	2	Mariposas diurnas	Gradiente altitudinal del valle de Pichirhua	Si	Si	La practica y la falta de información de como hacerlo	Aprender el proceso de las publicaciones	No		Básico	x
62	Italiana y peruana	Antropologa	Università La Sapienza Roma, Italia	6	Università La Sapienza Roma	4	Aguas amazónicas	Directora iniciativa aguas amazónica WCS	No	Por la falta de incentivos para investigaciones y publicaciones	Lograr formatos atractivos	Usar técnicas gráficas, si ya existe la posibilidad de investigar	No		Básico
26	Colombiana	Bióloga	Universidad de La Salle	2020			Conservación/entomología	Monitoreo de entomofauna en paisajes cafeteros	Todavía no	Desinformación	Información y presupuesto	Financiación y convocatorias	No		Intermedio		x
30	Peruana	Ing. Forestal	Universidad Nacional del Centro del Perú	2018	Universidad Nacional del Centro del Perú	En curso	Especies amenazadas de la Reserva Nacional de Junín	Guardaparque	En proceso	Por la falta de preparación y apoyo económico	Tiempo	El ser investigador debe ser un trabajado como cualquier otro, con dedicación exclusiva	No		Básico	x
29	Peruana	Ingeniera en Gestion Ambiental	Universidad Nacional de la Amazonia Peruana	2015	Universidad Nacional de la Amazonia Peruana	2019	Gestion Ambiental	PERUBAR	Si	Por la ausencia de programas de especialización para la publicación de artículos científicos y por el costo de inversión que podrían tener	Falta de presupuesto	Ver medios alternativos que no impliquen un costo de inversión elevado	No		Intermedio	x
43	Peruana	Bióloga	Universidad Nacional Jorge Basadre Grohmann	2002	UNJBG	2021	Diversidad biológica	Proyecto de inversión	Todavía				No		Básico		x
24	Ecuatoriana	Ingeniero en Ciencias del Agua	Universidad Regional Amazónica Ikiam	2022			Carbono de palmas y sistemas inundables tipo moretales	Dinámica de carbono de un bosque inundable dominado por M.flexuosa en la Amazonia ecuatoriana	Si	Por falta de una cultura científica, incentivos y reconocimiento	El acceso a información y falta de guia e inspiración	Tener una introducción base	No		Intermedio
25 años	Colombiana	Bióloga	Universidad de La Salle	2020			Ecología de la conservación - pequeños mamíferos	Consultora de apoyo en proyectos - TERRASOS	Si	Porque actualmente si no estás asociado a alguna institución que te dé espacio y pague por publicar/escribir un artículo, tendrás que sacar el tiempo con un trabajo que no te permite hacer exitosamente con el tiempo necesario la producción intelectual.	Precisamente el tiempo de sentarme y terminar mis manuscritos.	Brindar facilidades a investigadores independientes, de publicar sin estar asociados a instituciones y enfatizar en la importancia de más allá de publicar para ciencia, hacer también divulgación científica para las personas no pertenecientes al gremio.	No		Avanzado	x
30	Mexicana	Ingeniero forestal	Universidad Autónoma Chapingo	7	Universidad Autónoma Chapingo	3	Estudio de flora y vegetación	Estudio de flora y vegetación	Si	Chiapas	Disciplina de escribir	Leer más	No		Intermedio	x
22	Peruano	Bach. En Cs Biológicas	Universidad Nacional de San Agustín de Arequipa	2020			Ecología vegetal y taxonomía vegatal.		Si		La redacción y uso de datos.	Seguir intentando hasta que se consiga.	No		Básico	x
26	Colombiana	Ingeniera Forestal	Universidad Nacional de Colombia	2019			Ecología		No				No		Básico		x
30	Peruana	Ecoturismo	UNAMAD- Madre de Dios	2012			ANP, Comunidades Nativas, Biodiversidad, Activdiades economicas sostenibles.	Guardaparque	Esta en proceso de recopilación	Madre de Dios	Información para empezar ( No saber como hacerlo),	Las facilidades en usar herramientas o vías par publicar	No		Intermedio		x
31	ECUATORIANA	INGENIERA AGRÓNOMA	UNIVERSIDAD CENTRAL DEL ECUADOR	2016	EN PROCESO	EN PROCESO	DIVERSIDAD DE PLANTAS DE BORDES	PROYECTO DE GESTIÓN DE GESTION DE PLAGAS	SI	POR UNA SERIE DE DESCONOCIMIENTO EN LA PARTE ESTADÍSTICA Y SOCIAL Y FALTA DE AUTOEDUCACION	CONOCIMIENTO EN ESTADÍSTICA	CONOCER COMO REALIZAR UN ANÁLISIS DE DATOS	No	GRACIAS A QUIENES HACEN POSIBLE CURSOS COMO ESTE DONDE UNO COMO PERSONA PUEDE SEGUIR FORMÁNDOSE	Básico	x
26	mexicana	Investigadora	UAT ing. ambiental	2018	UANL restauración ecológica	2022	restauración ecológica	Investigación	si	falta de herramientas y recursos	Falta de recursos	Informarse acerca de las herramientas disponibles	No	Muchas gracias de antemano por la información y disponibilidad, ¿Otorgan constancia de asistencia?	Avanzado	x
24	Peruana	Estudiante	Universidad Nacional de la Amazonía Peruana	2022			Parasitología		Si				No		Básico
58	hondureña	Biológo	UNAH (Universidad Nacional Autonoma de Honduras)	1990	UCI Universidad de la Cooperación Internacional, ELAP	2011	Ecologia de Poblaciones mamíferos	INCEBIO )ONG)	Si	En alguna regiones como centroamerica si, caso diferente México y sur america	Tiempo y analisis estadistico	programar un tiempo determinado para publicar el trabajo de campo realizado	No		Avanzado	x
28	PERUANA	INGENIERA AGROFORESTAL ACUICOLA	UNIVERSIDAD NACIONAL INTERCULTURAL DE LA AMAZONIA	2015			CONSERVACIÓN DE BOSQUES	COSULTORA EN SERVICIO DE SEGUIMIENTO E IMPLEMENTACION DE CONVENIOS	NO				No		Básico		x
32	Hondureña	Bióloga	Universidad Nacional Autónoma de Honduras	2016	Universidad Estadual de Goiás-Brasil	Cursando. Finalizo en 2023	Plantas, Abejas invasivas, modelamiento y distribución potencial de especies	Proyecto: plan de manejo para declarar un área protegida	Si	Por falta de recursos económicos y la inseguridad para acceder a muchos lugares a tomar datos.	Falta de tiempo, procesamiento de muestras (parte genética) y proceso de sumisión de un documento	Saber como someter un documento conforme a las directrices de las revistas	No		Básico	x
44	Boliviano	Ingeniero Forestal	Universidad Autónoma Gabriel Rene Moreno	2009	Universidad Autónoma Mayor de San Marcos	2009	Investigación bosque - agua - suelo	Docente	Si	Falta preparación para la escritura de artículos	No haber invertido tiempo para prepararme a redactar	Adquirír conocimiento para generar las publicaciones y al mismo tiempo capacitar a estudiantes	No		Intermedio	x
53 años	Hondureña	Biologo	Universidad Nacional Autónoma de Honduras	1992	Centro de Investigaciones Científicas de Yúcatan	2022	Murcielagos	Análisis multivariado de la estructura de murcielagos de la Sierra de Omoa, Honduras (en proceso).	Si	Falta de recursos para realizar investigacion y motivacion.	Redaccion y mejorar analisis de datos	Manejar adecuadamente estadistica, redaccion de escritos y gestion de recursos para financiar proyectos.	No	Solo el interés de mejorar la comprensión con relación al análisis de datos ecologicos.	Básico	x
28	Ecuatoriana	Ing. Ambiental - maestrante de ecología tropical y conservación	Escuela Politécnica Nacional	2020	Universidad San Francisco de Quito	NA	Dinámica del carbono	NA	No	Porque no existe incentivos para la investigación	Procedimientos y escritura	Preparación y práctica	No		Avanzado	x
25	Colombiana	Biólogo	Universidad de la Amazonía	2021	Universidad de la Amazonía	En curso	Gestión de proyectos, promoción del cuidado del medio ambiente, conservación y ecofeminismo	Auxiliar de laboratorio	No	Falta de recursos	Falta de conocimientos, tiempo, espacios de creacion	Financiación	No		Intermedio
24	Colombiana	Bióloga	Universidad de la Amazonía	2020	Pontificia Universidad Javeriana	2022	No		No				No		Básico		x
35	Peruana	Bióloga	Universidad San Luis Gonzaga	2012	Universidad Nacional Agraria la Molina	2017	Ecología, flora y fauna..	Actividad antropica en las aves residentes y migratorias en la bahía de Paracas- RNP	Si	Escases de conocimiento en metodología correcta a aplicar, redacción de artículo, busqueda de información que sea de calidad.	Estadística, y busqueda de información en revista de alta calidad	Capacitación de busqueda de información, redacción y citación adecuada	No	Si tuviera otros temas en capacitación, informarme. Gracias.	Básico	x
28	Peruana	Ingeniería Forestal	Universidad Nacional Agraria La Molina	2021			Datos de árboles de castaña	Jefa de Zafra de castaña	Está todavía en proceso	Porque muchas publicaciones requieren de tiempo y dedicación, lo cual a veces no se dispone por estar constantemente laborando en el campo.	Por ahora me encuentro en un campamento y tengo uso limitado de electricidad e Internet, lo cual me limita a tener mayor tiempo para avanzar con los resultados de mis estudios.	Que muchas revistas no se pague por publicaciones	No		Básico		x
31	PERUANA	BIOLOGÍA	UNSAAC	2017	UNSAAC	2021	CAMBIO CLIMÁTICO		SÍ				No		Básico		x
27	Peruana	Bióloga	Universidad Nacional de San Antonio Abad del Cusco	2017	Florida Internacional University	Inicio 2023	Conservación de anfibios	Consultoría monitoreo ambiental Proyecto Tevsur Puno, Peru	Sí, sobre incendios en el parque nacional del Manu	El ideoma inglés puede ser un factor.	Realizar las discusiones.	Desde el pregrado se nos debería ejercitar con cursos de redacción, donde también se discutan papers.	No		Básico	x
27	Peruano	Ing. Agrónomo	Universidad Nacional Toribio Rodríguez de Mendoza de Amazonas	2018			Fisiología Vegetal, biotecnología, cultivo de tejidos vegetales	Investigador	Si	Falta de inversión/ tecnología	Ninguna	Práctica/experiencia	No		Básico	x
30	Peruana	Bach Ingeniería Ambiental	Universidad Nacional José Faustino Sanchez Carrión	2016	Universidad Nacional José Faustino Sanchez Carrión	Actualmente	Conservación de áreas naturales protegidas y ecoeficiencia empresarial	Guardaparque	No	Capacitación y/o clases de metodología para redaccion y publicaciones	Redacción, publicaciones y presupuesto	Capacitaciones y clases como cursos de extensión	No	Dictar cursos extensivos sobre redacción y publicación	Básico	x
30	Boliviana	Biólogo	Universidad Mayor de San Simón	2019			Agroecología		Si		Inexperiencia y falta de capacitación	Iniciativas que capaciten a los investigadores jóvenes	No		Intermedio		x
23	HONDUREÑA	Estudiante	Universidad Nacional Autónoma de Honduras	2022			Ecologia, herpetologia y Buceo cientifico	Ninguno	No	El gremio Latino a es un poco mas cerrado en algunos casos a personas que quieren incursionar en el mundo científico	Falta de apoyo en la ejecución de anteproyecto, no tener quien revise documentos y no tener enlaces con revistas científicas	Ser más abiertos a científicos jovenes	No		Básico
37	BOLIVIANA	INGENIERO AGRÓNOMO	UNIVERSIDAD TÉCNICA DE ORURO	2008	UNIVERSIDAD TÉCNICA DE ORURO	2022	RIQUEZA Y ABUNDANCIA DE AVES EN PLAZAS URBANAS	ÁRBOLES DE HOJA CADUCA Y HOJA PERENNE DE LAS PLAZAS DE LA CIUDAD DE ORURO.	SÍ	POCO APOYO ECONÓMICO PARA TRABAJOS DE INVESTIGACIÓN.	LA REDACCIÓN DE LOS TRABAJOS DE INVESTIGACIÓN	EMPEZAR LA REDACCIÓN DE ACUERDO A LAS NECESIDADES DEL PÚBLICO.	No	¿CUÁL ES EL MEJOR MÉTODO DE REDACCIÓN PARA UNA PUBLICACIÓN CIENTÍFICA?	Intermedio	x
23	Hondureña	Estudiante de Biología	Universidad Nacional Autonoma de Honduras	2022			Ecología, herpetologia y buceo científico	Ninguno	No	Falta de apoyo por el gremio en que jóvenes científicos incursionen	Falta de apoyo en la ejecución y financiamiento, no tener quien revise el proyecto y no tener lazos con revistas científicas	Ser más abiertos a oportunidades a Científicos jovenes	No		Básico
34	Ecuatoriana	Ingeniera.Agricola	Universidad Nacional de Loja	2012	Universidad Nacional de Loja	En curso	Biogeografía, Cambio Climático	Empresa de Transformación Agraria Tragsa	En proceso	Debido al desconocimiento de la redacción técnica que exige el proceso. Puede ser también	La escritura científica, aún estoy en proceso de aprendizaje	Saber definir correctamente los resultados de la investigación y aprender a escribir correctamente	No		Básico	x
42	Peruano	Agronomo	Unsaac	2015	Unalm	2018	Conservacion de bosques	Programa nacional de conservacion de bosques	Aun no	Por desconocimiento de la metdologia	El procedimiento	Capacitacion	No		Básico	x
39	Colombiano	Ingeniero forestal	Universidad del Cauca	2010	CATIE	2019	Domesticación especies forestales nativas para uso en reconversion productiva	Agrosavia	Si	Falta de metodología practica para mostrar resultados que sean interesantes, también limitado manejo de inglés técnico.	Inglés técnico, acceso plataformas científicas de publicación.	Metodo práctico para acceder a información relevante segun tema de estudio	No		Básico	x
38	Colombiana	Biologa	Universidad de caldas	2009	Universidad nacional de Cordoba argentina	2016	Ecología de plantas invasoras, ecología de poblaciones, restauración ecologica	Investigadora restauración Ecologico universidad de caldas	Si	Por falta de experiencia	Redacción	Constancia	No		Intermedio	x
32	Peruano	Ingeniero Mecatrónivo	Pontificia Universidad Católica del Perú	2013	University of Tsukuba	2018	Robótica y Tecnologías de la Información	Gestor Tecnológico	Aún no	Falta de mentores	Falta de experiencia en temas de biodiversidadd	Tener mentores y experiencia	No	Gracias por la iniciativa	Avanzado	x
35	Colombiana	Estudiante de doctorado	Universidad de Caldas	2010	North Carolina State University	2024	Ecología de ecosistemas dulceacuicolas	Docente e investigadora universidad de caldas	Si	Alta carga laboral, altos precios de publicación			No		Avanzado	x
22	Hondureño	Biólogo	Univsersidad Nacional Autonoma de Honduras (UNAH)	2022	-	-	Ecologia, Ecologia del paisaje, usos del suelo.	Un Atlas de Información Biofisica	Si	Falta de fondos y programas de apoyo.	Falta de fondos/equipo	Dedicación, tiempo y lugares donde optar a fondos/becas.	No	No.	Avanzado
23	peruana	Ingeniería ambiental	UNASAM	2023			Educación ambiental en biodiversidad, cambio climático, políticas publicas ambientales		No todavia				No		Intermedio
33	Ecuatoriano	ING agrónomo	Universidad Central	2012	PUCESI	2022	Gestión Agroecologica de insectos	El mismo que el anterior	Si	Talvez por el idioma o los pocos nexos con instituciones de investigación	Idioma	Asociarse con un equipo de investigación	No		Intermedio	x
28	Colombiana	Bióloga	Universidad INCCA de Colombia	2017	Universidade Federal do Pará	2021	Ornitologia, modelamiento de nicho, conservación		Si	Falta de experiencia y dificultad con el inglés	Redacción	Apoyo de la comunidad, sobre las experiencia y consejos en como comenzar a escribir articulos	No		Intermedio	x
25	Ecuatoriana	Estudiante de la carrera de Ingeniería en Biotecnología	IKIAM	2022	N/A	N/A	Producción de biohierro	Con Cannabis	no	Porque no se les permite mostrar el potencial que tienen y porque a veces necesitan un poco de este tipo de ayuda para que los artículos sean más atractivos	por ahora no las tengo aún	Hacer todas las correcciones necesarias	No	Ninguna, espero poder ser parte de esta charla	Intermedio
27	Chino	estudiante	Universidad de Washington	2018	Universidad de Florida	NA	la avifauna y plantaciones artificiales	Coordinator del equipo de aves en Fauna Forever	sí	es caro hacer investigación científica	el procesor de analizar los datos	aprender más sobre los datos; tener el fondo	No		Avanzado	x
37	Boliviana	Biologa	Umsa	2010	Pontificia universidad javeriana	2018	Conservación biodiversidad ecosistemas acuáticos, coexistencia humano vida silvestre	Asistente de campo proyecto lobos de rio	Si	No están seguros del proceso para someter a revistas o como decidir a q registra presentarse	Formato y no sé a q revista apuntar	Entender mejor el proceso, tener apoyo	No		Avanzado	x
24	Peruana	Egresada de Ingeniería Forestal	Universidad Nacional de Cajamarca	2022			Dendrocronología de especies endémicas de los bosques húmedos del Norte de Perú		Estoy en proceso de redactar mi tesis	Basándome en mi experiencia, en mi Universidad le dan poca prioridad a los estudios científicos. Yo me interese por la ciencia un año antes de culminar mis estudios. Entonces no hay ese incentivo, y también cuando uno es estudiante no tiene idea de que se puede integrar a círculos de investigación y ganar experiencia para trabajar en una rama que le apasione.	Se me hace un poco difícil redactar de manera correcta y concreta mi informe final de tesis. Próximamente quisiera escribir un artículo científico, por ello me gustaría destacar y mejorar mi redacción científica.	Creo que es ensayo y error, persistir, dar nuestro mejor esfuerzo y aprender de profesionales con mayor experiencia.	No		Básico
26	peruana	biólogo	Universidad Nacional Mayor de San Marcos	2020			conservación de cactáceas	tesista de pregrado	Sí, mi tesis de pre grado	por el tiempo que demorar el proceso de redacción y aceptación de manuscritos.	la falta de experiencia en selección y redacción científica	capacitación, o trabajo en grupos con otras personas que estén buscando publicar.	No		Avanzado	x
32	Colombiana	geografa	Universidad Nacional De Colombia	2021	Universidad Andina Simón Bolívar	2023	Cambio Climático	Suelos	si	Por La calidad de Educación y por la ser considerado un pais sel tercer mundo sus conocimientos son devaluados	Que sean recibidos en las revistas	Mejorar la lectura, escritura y dar oportunidad de investigación mas inversión y recursos, tambien abrir mas revistas y espacios válidos para la ciencia que no sean solo revistas indexadas	No	no gracias	Intermedio	x
29	PERUANO	INGENIERÍA CIVIL	UANCV	2019			TESIS	CONSULTORIA	ESTOY EN ELLO	FALTA DE APOYO Y SEGUIMIENTO	ECONOMICO	CAPACITACIONES - ALCANCE DE LA INFORMACION	No	GRACIAS	Básico		x
26	Boliviano	Biólogo	Universidad Autónoma Gabriel René Moreno	2019			Botánica	Asistente de campo	Si	Falta de herramientas	Ninguna	Capacitación	No		Básico	x
42	Boliviano	Ing. Forestal	UAGRM	2007	UAGRM Maestria	2021	Ecología, forestería comunitaria, cadenas productivas	Plan metropolitano de La Guardia, con el componente de vegetación y reforestación.	no	porque falta la inquietud de dar a conocer los resultados obtenidos. Nos complicamos en los análisis.	El análisis estadístico.	Escribir	No		Intermedio	x
28	Boliviano	Biólogo	Autónoma Gabriel René Moreno	2016	Federal de Ouro Preto	2021	Interacciones ecológicas		No				No		Avanzado	x
24	Boliviana	Ing. Ambiental	Escuela Militar de Ingeniería	2021			Áreas protegidas e impactos Ambientales.	Guardaparque.	Si.	Porque no tienen la confianza suficiente en su preparación para poder escribir artículos científicos.	La redacción e interpretación correcta de gráficos.	Practicar y capacitaciones frecuentes.	No	Espero que me puedan tomar en cuenta.	Intermedio	x
26	Boliviana	Bióloga	Universidad Autónoma Gabriel René Moreno	2019			Taxonomía y ecología	Zoóloga en la Fundación para la Conservación del Bosque Chiquitanía (FCBC).	Si	Falta de información al respecto.	Me falta formación para tener idea de cómo explotar el mayor potencial de mis datos.	Capacitarse y lanzarse al éxito	No		Intermedio	x
45	Boliviana	Bbiologa	licenciatura	2003			botánica, educación ambiental	herbario nacional de Bolivia Proyecto Madidi	Si	Por falta de interés y tiempo	Tiempo	Leer y escribir lo más que se pueda.	No		Básico	x
20	Boliviana	Estudiante de Biología	UAGRM - Biología	-	-	-	Morfología de semillas de especies arbóreas resilientes al fuego del Bosque Seco Chiquitano	-	Sí	Por la falta de apoyo económico	-	-	No	El curso es solo para profesionales? Yo soy estudiante y estoy muy interesada, quiero dedicarme a la investigación	Básico
26	Boliviano	Biólogo	Universidad Autónoma Gabriel René Moreno	Egresado 2021			Ecología y diversidad de aves		Sí	Falta de oportunidades, de incentivos y de compromiso. Además de vivir en una cultura "no amiga de la ciencia".	Falta de confianza y de herramientas para realizar publicaciones de calidad.	Instruirse en temas específicos y generales, así como escribir sin temor al error.	No	En estos momentos me encuentro realizando la tesis de licenciatura (que planeo publicar una vez sea defendida), en otras palabras, al rellenar las casillas 7,10 y 12, hago referencia justo a este tema	Intermedio	x
36	Periqo	Ingeniera forestal	Universidad Nacional Agraria La Molina	2010	Ninguna	Ninguno	Forestal y fauna silvestre	Evaluación del desarrollo de Dipteryx alata Vogel. (shihuahuaco) en plantaciones juveniles mixtas instaladas en suelos degradados de la zona de Campo Verde - Ucayali	No	Porque se dedican a trabajar apenas se titulan	Falta de constancia	Tener las herramientas necesarias	No		Intermedio	x
51	Boliviana	Biologa	UAGRM	1993	Univ politécnica de Madrid	1995	Cultivo urinaria vitro plantas	Docente universitario	Si	Poco financiamiento para investigación, conocimiento de ingles , flata de revistas indexadas	Apoyo en redacción , ingles, tiempo para escribir	Pedir apoyo a personas mas experimentadas, Fondos para investigar, horas dedicadas a redacción	No		Intermedio	x
31	Ecuatoriano	Biólogo	Universidad Estatal Amazónica	2022			Rasgos Funcionales como alternativa al cambio climático	Fundación Zoológica del Ecuador	Si	Falta de recursos	Apoyo financiero	Alianzas multidisciplinarias	No	Ninguna	Básico
24	Boliviana	Egresada Ingenieria forestal	Universidad	2020			Biotecnología cultivo invitro		Proyecto de huertos urbanos	Si			No		Básico	x
23	Boliviana	Estudiante egresado de ingenieria ambiental	Universidad Autonoma Gabriel Rene Moreno	2021			Sistemas de informacion geografica	Pasante en el area de SIG	Si	La poca importancia regional	Esdistica		No		Intermedio	x
22	Ecuatoriana	Estudiante	IKIAM	2024			Biocomercio		No		Utilización inadecuada de fuentes bibliográficas y desorganización en su estructura		No		Intermedio
36	Boliviana	Biología	Universidad Autónoma Gabriel René Moreno	2017			Biodiversidad, biología, ecología y Taxonomía en anfibios y reptiles	Diversidad de anfibios y reptiles del Jardín Botánico	Si	En la mayor parte de los países latinos, no hay cobertura ni respaldo a la ciencia e investigación.			No		Básico	x
32	Peruana	Bióloga	Universidad Nacional del Altiplano	2016			ecología, fauna silvestre	serfor	no	poco presupuesto designado para investigación			No		Básico		x
27	Ecuatoriana	Ingeniera Forestal	Universidad estatal del sur de Manabí	2021	Universidad estatal politécnica del carchi	2023	Adaptación de híbridos del piñón	Respuesta adaptativa de la Jatropha curcas en manabi- Ecuador.	Sí	Porque la mayoría de información es inglés y hay poca tecnología para realizar estudios experimentales	Dinero	Buscar asesoría de personas que son expertas en el tema y asociarse	No		Básico	x
26	Hondureña	Biologa	Universidad Nacional Autónoma de Honduras	2022			Proteccion Conservación	Técnico ambiental	No	Por falta de oportunidades de financiamiento	Actualmente no tengo empleo	Falta de tiempo pars buscar las oportunidades	No		Intermedio
41	Peruano	Botánico	Universidad Nacional Agraria La Molina	2005			Taxonomía vegetal del Neotrópico		Sí				No		Avanzado		x
26	Ecuatoriana	Ingeniero Ambiental	Universidad Técnica de Cotopaxi	2019			Monitoreo de biodiversidad y servicios ecosistémicos altoandinos	Evaluación de la variación de la calidad del agua en la cuenca alta del Río Pita	Si		Falta de financiamiento y colaboradores		No		Intermedio		x
23	Ecuatoriano	Ingeniería Forestal - Egresado	Universidad Estatal del Sur de Manabí	2022			Productos Forestales No Maderables		No				No		Básico
24	Ecuatoriana	Egresado	Universidad Estatal del Sur de Manabí	Egresado			Caracterización de sistemas agroforestales		No				No		Básico		x
26	Peruana	ING. Forestal	Unalm	2021			Catastro rural		Si	Por falta de información	Desarrollar el.proyecto y el tiempo de dedicación	Si	No		Básico	x
24	Perú	Biólogo	Universidad Nacional Mayor de San Marcos	2020			Trabajo como consultor especialista en herpetología. Mi línea de investigación es: Ecología trófica, espacial y temporal en herpetología	Consultor especialista en herpetología en la costa y sierra de Perú	Sí, dispongo de una nota científica que aún está en revisión por uno de los autores; y para otra nota científica sí dispongo de las muestras, pero aún estoy en el proceso de generación de resultados.	Porque el índice de desarrollo humando (IDH) en países de Latino América presenta un nivel bajo comparado con otros países como EE.UU., China, Finlandia, etc. En Perú y Bolivia, por ejemplo, la ciencia no es muy difundida, hay mucha corrupción y no se cuenta con un fondo considerable para la educación del país por lo cual la investigación también se ve afectada. Así mismo en varios países de Lati…	Dedicarle tiempo considerable al trabajo para satisfacer mis necesidades básicas y autofinanciar mi tesis como otros proyectos. Otra limitación que tengo, es encontrar financiamiento para investigaciones centradas en ecología básica de la herpetofauna.	La difusión científica y que den prioridad tanto económico como en oportunidades a todo tipo de investigación; ya sea biotecnología que beneficia al medio ambiente o a un ser vivo, de igual manera en temas de ecología básica, historia de vida, etc.	Sí		Intermedio	x
38	Colombiano	Biólogo	Universidad Incca de Colombia	2014			Dosel de Bosque	Metro de Bogotá	Parte, tengo datos estadísticos.	Falta de cultura de publicación	Tiempo de escritura.	Organizarce y programarme tareas.	No		Básico	x
25	Peruana	Ingeniería Ambiental	Universidad Nacional Tecnológica de Lima Sur	2022			Conservación de recursos naturales	Rambell	Tengo información en proceso, con datos que recolecté en un área natural protegida	Porque en Latinoamérica los estados no brindan apoyo económico, ni invierten en generar información científica relevante. En este sentido muchos se unen a ONGs y los que no tienen esa suerte, solo queda intentar lograrlo por sus propios medios aunque las condiciones sean precarias.	El aspecto económico, debido a que se debe abonar cierta suma a las revistas	Que se brinde más apoyo a la nueva generación de científicos y más oportunidades en conservación.	No		Avanzado
31	Peruana	Biólogo	Universidad Nacional de San Antonio Abad del Cusco	2013			Monitoreo de población de lobo de río		Si	Porque no se tiene una buena orientación en la preparación de un artículo	Pasos que se requiere para realizar una publicación y como debe ser presentado la información	Conocer más sobre escribir publicaciones	No		Básico	x
24	Peruano	Ingenieria Ambiental	Universidad Nacional de Ingenieria	2021			Cambio climatico, sostenibilidad organizacional		Si				No		Intermedio		x
34	PERUANO	ING. GEOGRAFO	UNFV - UNMSM	2015	GEOFISICA	2022	TELEDETECCION APLICADO AL AGUA	UNMSM	SI	POR EL COSTO DE PUBLICACION Y FALTA DE PREPARACION EN REDACCCION CIENTIFICA	PREPARACION EN REDACCCION CIENTIFICA DE IMPACTO	RECIBIR CURSOS DE PREPARACION EN REDACCCION CIENTIFICA Y REDACTAR ARTICULOS	No		Básico	x
22	Boliviana	Estudiante	Gabriel Rene Moreno	en 2 años sera	todavia	todavia	estudios de ecologia y comportamiento de faauna	Estudios de ecologias, herpetofaiuna presente en potrerillos de Guenda, y actualmente comportamiento del Puma concolor en la estadia de un refugio animal (CEA) del centro de educacion ambiental.	si	falta de apoyo gubernamental, por lo que el financiamiento es limitado. Asu vez la falta de equipo y interes al incitar eventos cientificos. En colegios desconocen algunos el trabajo de iun biologo por esa misma razon, ademas que son grupos limitados.	aun no me he definido el grupo o tema que quiero dedicarme, fuera de eso trabajos pendientes que necesitan de mi tiempo.	dedicacion, interes en el tema verdadero, apoyo.	No	aun no he acabado los estudios sin embargo quisiera participar para aprender y guiarme en mis futuros proyectos.	Intermedio
28	Peruana	Ingeniero ambiental	UPEU	2015	UPEU	2017	Calidad de agua subterránea en la Amazonia	Validación de un instrumento para la percepción de prácticas ambientales	Si	Ausencia de un equipo de trabajo	No tener una red de investigación	Trabajar en equipo con otros investigadores	No		Intermedio	x
33	Peruano	Ing ambiental	Alas Peruanas	2020			Biodiversidad	Acompañamiento a la investigación científica del derecho de vía TGP KP56	Si sobre biodiversidad (aves de la reserva comunal machiguebga)	Por falta de conocimiento y recursos financieros	Falta de asesoramiento y financiamiento para poder publicar	Involucramiento y promoción para poder realizar investigaciones	No		Básico	x
26	Ecuatoriana	Laboratorio Clínico	Universidad Estatal del Sur de Manabí	2021	Universidad Estatal del Sur de Manabí	En proceso	Laboratorio Clínico agentes infecciosos	Procesamiento de muestras biológicas	En formación	Por la falta de Capacitaciones en producción científica.	Limitaciones no, hay abstaculos pero si se puede	Divulgar su contenido	No	Mucha gracias a los organizadores por realizar espacios como estos.	Intermedio	x
43	Ecuatoriana	Gestión Ambiental	Pontificia Universidad Católica Ecuador	2014	Universidad Andina Simón Bolívar	2018 egresada	Cambio climático y Sustentabilidad	Especialista Ambiental proyecto agua potable Esmeraldas	No	Falta de metodología y conocimiento de idioma extranjero como inglés	Falta de dominio de idioma ingles	Formarse en metodologías de investigación y dominio de idiomas	No		Intermedio	x
46	Ecuatoriana	Comunicadora Social	Universidad del Azuay	1997	Universidad de Marne la Vallée	2002	Comunicaciòn para el Desarrollo- Comunicación Ambiental	Docente Titular de Carrera Comunicación Universidad Técnica de Machala	Si	Porque no hay un adecuado acompañamiento y mentoría a los científicos no expertos en publicar para dar seguimiento a su proceso de convertir los datos en artículo y realizar los envíos y correcciones hasta su publicación. Debería existir un grupo de expertos que guíe al autor paso a paso, sin embargo ni en las mismas universidades existe este apoyo a los docentes.	1,- tiempo para convertir trabajos investigativos en manuscritos. 2.- falta de revisión por un experto que me indique si mi manuscrito està correcto o cómo se debe mejorar antes de enviarlo a alguna revista. 3.- falta de un equipo de apoyo de editores o revisores que me indique las partes de mi investigación aptas para generar un manuscrito publicable en revistas de alto impacto y que me acompañe…	Capacitarse con cursos y sobretodo talleres prácticos de larga duración para permitir ir trabando con el tiempo debido la redacción de un manuscrito para que quede listo para su envío. 2.- Entrenarse elaborando artículos pero con acompañamiento de un experto o asesor desde el inicio hasta que se acepte la publicación del manuscrito	No		Avanzado
38	Colombiano	Biólogo	Universidad Nacional de Colombia	2007	Universidad de Córdoba	2017	Distribución de insectos vectores de enfermedades	Distribución de Aedes albopictus	Si	Barreras de Idioma, falta de apoyo a investigación, pocos recursos	Tiempo y recursos		No		Intermedio	x
25	Ecuatoriana	Bióloga	Universidad Central del Ecuador	2021			Murciélagos, diversidad funcional		Si	Falta de apoyo económico para realizar la investigación	Estructurar bien las ideas	Ponerme días de presentación de los avances	No		Intermedio	x
34	Ecuatoriana	ING. Recursos naturales renovables	Universidad Técnica del Norte	2015	Universidad Andina Simón Bolívar	2020	Cambio climático	Variabilidad climática en cuenca hidrográfica	Si	Si	Desconocimiento	Saber exactamente como y donde se puede publicar publicar	No		Básico	x
47	Ecuatoriana	Comunicadora Social	Universidad del Azuay	2011	Universidad de la Rioja	2020	Ninguna		Ninguna	Por falta de información	Recursos	Preparación e investigación	No		Intermedio
25	Peruana	Biologia en Acuicultura	Universidad nacional del Santa	2019			Genética de poblaciones	Asistente de investigación	Si	Porque no cuentan con las herramientas o presupuesto necesario para hacerlo.	El presupuesto	Gestionar proyectos que subencionen el precio de las publicaciones	No		Intermedio	x
40	Ecuatoriana	Comunicador social	Universidad central del Ecuador/Comunicación Social	2006	Universidad central del Ecuador/Comunicación Organizacional	2015	Comunicación política, comunicación organizacional	Docente	Si	Desconiciniento de los procesos, falta de incentivos académicos, exceso de carga horaria	Desconocimiento de los procesos, exceso de carga horaria	Seguimiento a los procesos de publicación	No		Intermedio
26	Peruana	Bióloga	Universidad Nacional Agraria La Molina	2016			Educación ambiental y Comportamiento animal	Actualmente, Coordinadora del Programa Educativo del PATPAL - FBB	Sí	Considero que no se nos fomenta mucho cuando somos estudiantes universitarios, y también porque muchas veces no contamos con el apoyo económico ni las nociones para realizarlo	Tiempo y nociones de redacción	Participar en charlas como las que realizan para que ello sea mi empujón a publicar mi primer artículo científico	No		Avanzado	x
35	Ecuatoriana	Comunicadora	Universidad Técnica de Machala	2015	Universidad Internacional de la Rioja	2018	Radio, patrones socioculturales y mediación cultural.	Universidad Técnica de Machala	Estoy trabajando en el capítulo de un libro para mi Universidad.	Falta de apoyo e incentivo	Económico	Que las revistas en su mayoria son extranjeras	No	Me gustaría ser parte de una red de investigación por que estoy pensando seguir un doctorado.	Básico
55	Boliviana	Biologo	Gabriel René Moreno	1997	Gabriel René Moreno	2014	Neuroeducación	La Evaluación de la Educación Superior en la Pandemia Experiencia en las Aulas Virtuales de la UAGRM	No	Falta de conocimiento para elaboración artículos científico	Desconozco formas de publicar en instituciones	Conocer entes que publiquen	No	Enseñarán los requisitos básicos para redactar un artículo científico?	Básico		x
36	Ecuatoriano	Biólogo	UNIVERSIDAD DEL AZUAY	2012	UNIVESIDAD TECNICA PARTICULAR DE LOJA		MARIPOSAS LINEA BASE		SI	Falta de presupuesto o interes por la investigación, cultura de no lectura, pocas oportunidades para inclusión en la investigación	Análisis de datos y establecer al idea principal	No obtener de manera independiente permisos de investigación para la colecta. No todos tenemos la oportunidad de estar ligados a una Universidad o una institución de investigación.	No		Intermedio	x
25	Colombiana	Bióloga	Biología	2022	Universidad de Antioquia	Ornitología, ecología y conservación	Efectos de la deforestación en aves		Sí		Ek acceso a ñas revistas	Tener conocimientos básicos de como plantear, desarrollar y compartir articulos	No		Intermedio
32	Peruana	Ing. Forestal	Universidad Nacional Agraria La Molina	2011	Universidad Nacional de Costa Rica	Estudiando actualmente	Manejo sostenible de fauna silvestre		No	Porque es complicado postular a las revistas y peor que en ingles son las revistas más prestigiosas	Dinero y tiempo	Tener un trabajo con el que pueda mamtenerme mientras redacto	No		Intermedio	x
25	Ecuatoriana	Ing. Forestal	UNIVERSIDAD NACIONAL DE LOJA	2020			INVENTARIOS FORESTALES/IMPACTO AMBIENTAL	ETNOBOTANICA	SI	Por falta de recursos economicos	Poco conocimiento en redacción	Más recursos y capacitaciones articuladas	No		Intermedio	x
49	Boliviana	Biólogo	Universidad Autónoma Gabriel René Moreno	2007	Escuela Militar de Ingeniería EMI-Maestría en Educación Superior		Docencia Universitaria	Universidad Cosmos UNITEPC	No	Poca información de los canales de difusión	Formatos pre establecidos para las publicaciones dependiendo de la Institución	Talleres o Cursos	No		Intermedio	x
25	Ecuatoriana	Comunicación social	Universidad Técnica de Machala	2021	-	-	Acerca de la violencia de género en la provincia en la que resido	Violencia de género	Si	Redaccion de articulos cientificos, no lo hacen de forma adecuada	Ingles y fallas en la redaccion de articulos	Aprender y capacitarme	No		Básico
28	Peruana	Ing. Ambiental	UCSM	2016	UNSA	2022	PROTECCION DE AREA NATURALES	ESPECIALISTA AMBIENTAL	SI	Por la falta de difusión	Tiempo y apoyo de profesionales con experiencia en publicaciones.	Buscar este tipo de programas	No		Intermedio	x
28	Colombiana	Bióloga	Universidad INCCA de Colombia	2017	Pontificia Universidad Javeriana	Actual	Bioacústica		Si	Idioma, recursos, sesgos	Tiempo, falta de organización, creatividad	Atreverse	No		Intermedio	x
26	Hondureño	Estudiante	Universidad Nacional Autonomy de Honduras	2019	Edge Hill University	2022	Investigación de cambio climatico/ Manejo de conservación	Investigador asociado	Si	Falta de financiamiento e incentivos	Falta de financiamiento para realizar los proyectos	Incentivos desde instituciones gubernamentales y universidades	No	¿Hay talleres especificos para traducir publicaciones cientificas a un lenguaje comprensible por tomadores de decisiones?	Avanzado	x
25	Peruano	Biólogo	Universidad Nacional Mayor de San Marcos	2020			Ecología acuática de fitoplancton/ Estudios de Impacto Ambiental	Diversidad de fitoplancton en el Lago Titicaca	Sí	Por la baja inversión en proyectos de investigación, falta de oportunidades a jóvenes que desean dedicarse a la investigación, falta de mayor capacitación en temas de redacción y análisis de datos, entre otros.	Por motivo de trabajo, el tiempo por publicar es limitado	Tener un equipo capacitado de investigación y apoyo estatal	No		Intermedio	x
39 años	Ecuatoriano	Biólogo marino	Estudiante de doctorado	2006	Universidad Nacional Autónoma de México	2010	Edad, crecimiento y reproducción en peces	Universidad Católica de Santiago de Guayaquil	Si	Reciben poco o nulo apoyo de sus instituciones para investigar y publicar	Falta de recursos económicos para la traducción al inglés	Recibiendo fondos económicos para investigar	No	Gracias por la invitación al taller, lo voy a aprovechar al máximo	Intermedio	x
24	Ecuatoriana	Estudiante	Ikiam	2023	Ninguna	Ninguna	Caracterización bioquímica y biológica de venenos	Ninguno	En proceso	Porque existen sesgos de información del proceso y falta de conocimiento del idioma inglés	Desconocimiento de términos científicos en inglés, falta de conicimiento del procesos de publicación	Desconozco una solución	No	No	Intermedio
27	Ecuatoriana	Ingeniera Forestal	Universidad Estatal del Sur de Manabi	2021	No	No	Ingeniera Forestal	No	No	Porque no hay mucho interes	Articulo científico sobre arboles fotestales en el Ecuador	Persistir	No	No	Básico
44	Ecuatoriano	Biólogo	Universidad Central del Ecuador	4			Ecología de Carreteras	Ministerio del Ambiente	Si	Por el miedo a los revisores	El idioma Inglés	Apoyo en la redacción	No		Básico	x
31	Ecuatoriano	Ing forestal	Universidad Nacional de Loja	2015	Universidad de Brasilia	2023	Manejo y conservación de bosques tropicales		Si	Datos escasos y falta de cultura para publicar	Revistas demasiado costosas	Red de investigaciones, proyecyos más grandes, temas mas atractivos	No		Intermedio	x
35	Ecuatoriana	Licenciado en Turismo Ecológico	Universidad Central del Ecuador	2010			En Áreas protegidad y conservación	Reserva Ecológica Mache Chindul	No	Por falta de apoyo en tema de financiamiento	Falta de tiempo y financiamiento	Articular con otras instituciones públicas o privadas	No		Básico		x
43	Ecuatoriana	Biólogo	Universidad de Guayaquil	2002	Universidad de Guayaquil	2016	Modelamiento de nichos ecológicos		Si	Falta de incentivos y de competencias básicas	Gestión del tiempo	Entrenamiento, incentivos	No		Intermedio	x
44	Ecuatoriano	Biólogo	Universidad Central	9	5	2003	Conservación anfibios	Rescate de fauna	Si	Falta de conocimiento	Resultados	Leer	No		Básico	x
47	ecuatoriana	ing. Agrónomo	UNL	1999	Universidad de Cuenca	2019	ordenacion territirial. Manejo forestal sostenible	Utpl	aún no.	porque el oerfil de los lectores no corresponde al tema de investigación	costo en revistas científicas	que desean temas innovadores	No		Intermedio	x
30	Ecuatoriano	Biólogo	Universidad Técnica Particular de Loja	2018			Sobre la dieta de aves (hubos)	Agrocalidad	Si	Porque es muy difícil aplicar a revistas	El ser aceptado en una revista para publicar	Tener mas apertura en las revistas, y tener mas apoyo en la revisión para publicar	No		Básico	x
43	Colombiana	Docente e investigadora	Bióloga	2003	Universidad de Barcelona	2016	Ecología vegetal	Estudio ecológico de Quercus humboldtii para evaluar el aprovechamiento sostenible de los productos forestales no maderables	Sí	Por la falta de liderazgo en los procesos de publicación	Falta de tiempo para dedicar a esta actividad	Empoderar a los investigadores para sacar adelante sus publicaciones	No		Intermedio	x
42	Ecuatoriana	Guardaparque	Guadaraparque	2020			Manejo de Biodiversidad		si				No		Básico		x
24	Colombiano	Ingeniero forestal	Universidad del Tolima	Solo me falta opción de grado para graduarme			Censo de arbolado urbano	Ingeniero forestal Aitec	No	Por que no nos tomamos la tarea de redactar	Redacción	Escribir y leer más	No		Básico
27	Colombiano	Estudiante	Universidad del Tolima	2023			Diversidad y dinámica de ecosistemas tropicales		Si	Por falta de incentivos por parte del gobierno e instituciones nacionales			No		Intermedio
50	Colombiana	Ingeniera Forestal	Universidad del Tolima	1992	Universidad Nacional	2014	Comunidades rurales y uso de los bosques	Parcela Permanente de muestreo asociada al IFN con investigación de consejo comunitario del Naya	Si	Nos da temor no saber transmitir la info	No se escribir	Tener capacitación y apoyo de expertos	No		Básico	x
26	Ecuador	Comunicación Social	No tengo	No			Patrones Socioculturales		No la suficiente	Podría ser la falta de oportunidades o espacios para hacerlo, tal vez no tener los conocimientos necesarios que conlleva publicar	La parte de redacción, si la información que se ha redactado es la correcta o falta.	Intentarlo, aunque al inicio sea difícil	No		Básico
30	Colombia	Guardabosques	Sena	2018	Tecnologo en biodiversidad vegetal	2018	Guardabosques Monitoreos de flora y fauna	Guardabosques corporación ambiental Corantioquia	Si	Falta más exploración	Ninguna	No hay obstáculos	No		Básico	x
40	Perú	Biologa	UNAP	2005	Universidad Nacional Mayor de San Marcos	2008	Conservación genética	Docente	Sí	Porque hay menos lugares e institutos científicos	No he Sido contratada en trabajos dónde se realiza Ciencia	Generar más oportunidades de financiamiento y formar equipos de investigación.	No		Avanzado	x
21	Colombiana	Estudiante de Ingeniería Forestal	Universidad del Tolima - Ingeniería Forestal	2023			Composición florística y biodiversidad de bosque seco tropical		Si	Hace falta la implementación de capacitaciones donde se instruya como debe ser la estructura de una publicación	Falta de conocimiento y financiamiento	Apoyo por parte de instituciones certificadas	No		Básico
27	Peruana	Bióloga	Universidad Nacional Mayor de San Marcos	2021-II			Código de barras de ADN		Sí	Por falta de apoyo.	La redacción.	Mejor formación en letras	No		Avanzado	x
28	Colombiana	Estudiante de biología	Universidad Nacional del Colombia	2023			Biología		NO	Una de las razones es que como hablante hispanos demoramos más en redactar los articulos en ingles y quizas falta aprender tecnicas para que sean más llamativos	el idioma		No		Básico
31	Boliviana	BIOLOGIA	LIC. BIOLOGIA	2017	EVALUACION IMPACTO AMBIENTAL	2019	Vegetacion	consultoria forestal	Algo	protocolo informenes no cumplen	Directrices		No		Básico	x
32	Peruana	Biólogo	Universidad Nacional Jorge Basadre Grohmann	2014	Universidad Nacional Jorge Basadre Grohmann	2021	Ecología y biodiversidad de murciélagos en los valles del sur peruano	Tesis	Si	Por el idioma muchos escribimos en español mientas que en otras partes reciben publicaciones en inglés	El idioma inglés y bajos recursos económicos		No		Básico	x
24	Ecuatoriana	Biólogo	Universidad Central del Ecuador	2022			Biodiversidad, Ecología y Conservación de Micromamíferos	Pasante en el Instituto Nacional de Biodiversidad (INABIO)	Si	Poco impulso e insentivos para investigar durante el proceso de formación académica	No tener facilidad de acceder a un trabajo relacionado a la profesión y muchas restricciones en revistas para publicar	Que impulsen a los jóvenes profesionales a investigar y exponer sus trabajos	No		Intermedio
25	Ecuatoriano	ingeniero Forestal	Universidad estatal del sur de M0anabì	2022	no	no	evaluacion espacio temporal de la cobertura arborea de la cuenca alta del rìo Jipijapa	ayudante de cátedra	si	no se trabaja correctamente con la información que se obtiene	escasos recursos económico	dedicarce	No		Intermedio
26	Ecuador	Biologo	Universidad del Azuay UDA	2020	Universidad nacional de Colombia	En proceso	Insectos, taxonomía y Sistematica	Tecnico de investigación en proyecto de hymenoptera de las Galápagos	Si	Idioma	Economico	Mayor captación de fondos	No	No	Intermedio	x
21	Peruana	Bióloga	Universidad Nacional de Piura	Aún se están realizando			Ecología		No		Poca instrucción	Cursar y empezar sin miedo	No		Básico
23	peruana	Ciencias Biológicas	Universidad Nacional de Piura	2023			Interacción entre las aves y plantas pertenecientes al bosque seco		aun no	Debido a la falta motivacional y además el poco apoyo que suele existir con los investigadores	la redacción correcta del documento		No		Básico
25	Ecuatoriana	Bióloga	Universidad Central del Ecuador	2021			Conservación		Si				No		Intermedio		x
32	Ecuatoriana	Ing. En medio ambiente	Unesum	2017			Biodiversidad y gestión de residuos	ING en campo de ichthion	Si	No tienen las herramientas necesarias ni el acceso	Financiamiento para investigación	Educación	No		Intermedio	x
25	Boliviana	Ciencias Ambientales	Universidad Autónoma Gabriel René Moreno	2021			Trabajo con base de datos de plantas endémicas y amenazadas, para priorizar sitios importantes de conservación a nivel nacional y departamental	Instituto Boliviano de Investigación Forestal	Si tengo información sobre plantas útiles de un pueblo indígena	La investigación como tal muchas veces parece ser difícil, porque así lo explican cuando uno cursa el pregrado, hay docentes que hacen la materia complicada y nada atractiva, lo cual, es un gran salto el que hay que dar, para encontrar otras formas de aprender. Estar constantemente en capacitación, viendo nuevas maneras de redactar, leer y profundizar en la materia es importante para publicar, qu…	Me hace falta redactar mejor y capacitarme	Leer más y estar actualizada, además de una capacitación continua permite desarrollar habilidades y técnicas	Sí	Muchas gracias por realizar estas capacitaciones, son importantes para los profesionales jovenes que buscan dia a dia superarse y demostrar que si pueden realizar investigacion	Intermedio	x
42	Colombiano	Ingeniero Agronomo	Universidad de Caldas	2013	Museum National d'Histoire Naturelle-Paris	2022	Entomologia, comportamiento acústico de grillos		Si	Por una falta de hábito y educación al respecto	Organización del tiempo		No		Intermedio	x
44	Ecuatoriana	Bióloga	UDA	2003	UTPL	2018	Macroinvertebrados	Tesis de maestría	Los datos de mi tesis	Por el acceso a información actualizada, experiencia para hacerlo, apoyo	Tiempo, el acceso a información, personas que revisen y apoyen al desarrollo del manuscrito		No		Intermedio	x
22	Ecuatoriana	Ingeniería en Biotecnología	Universidad Regional Amazónica Ikiam	5			Fotocatálisis heterogénea como proceso para el tratamiento de aguas.		Si, deseo publicarlo en este año.	Por la falta de información de cómo hacerlo y los requisitos.	Limitaciones económicas al querer publicar en MDPI	Creer que el manuscrito es de gran relevancia para la humanidad	No	Muchas gracias por brindarnos el taller, será de gran ayuda, una puerta que abre varias puertas.	Intermedio	x
22	Colombiana	Estudiante de Ingeniería Forestal	Universidad del Tolima	2023			Biomasa y Carbono capturado		Si				No		Básico
42	Ecuatoriana	Biólogo	Universidad de Guayaquil	2005	Universidad de Guayaquil	2010	Ecología y conservación de murciélagos	Universidad de Guayaquil	Si	Limitaciones económicas, dificultad de redactar en Inglés	Tiempo, manejo del Inglés para redacción, diseño estadísticos	Presupuestos para inversion en proyectos de investigación	No	Ninguna	Intermedio	x
30	Ecuatoriana	Bióloga	Universidad Central del Ecuador	2017			Monitoreo de micromamiferos voladores		Si		Eominancia de inglés básico, aprender a escribir de manera coordinada y citar	Empezar a escribir artículos y poner énfasis en las correcciones	No		Básico	x
24	Peruana	Biología	Universidad Nacional Mayor de San Marcos	2022	Ninguna	Ninguno	Taxonomía, Biodiversidad	Taxonomía en Plecoptera Perlidae	No	Esto debido al poco apoyo que puedan recibir de parte de la universidad y el poco presupuesto que da el estado para la investigación científica	Económica, confianza en mí	Seguridad en uno mismo y en nuestra capacidad	No	Ninguna	Básico
33	PERUANA	INGENIERÍA FORESTAL	UNAP	2013			RECURSOS NATURALES Y MEDIO AMBIENTE	MONITOREO AMBIENTAL EN EL LOTE PETROLERO 95 - PETROTAL	SI	FALTA DE COSTUMBRE	ubicar donde publicar	Dedicación a la escritura	No		Básico	x
30	Colombia	Biología	Universidad innca de Colombia	2019	No		Rescate, monitireo y seguimiento de fauna.		Si	Por que demoran mucho organizando datos. s	El tiempo, tengo los datos pero no se por donde empezar.	Capacitarse en ese tema	No		Intermedio	x
26	Perú	Ingeniería geográfica	Universidad Nacional Federico Villarreal	2021			Prácticas en ecología y medio ambiente		Aún no		La falta de prácticas pre profesiones y/o profesionales para desarrollar un correcto informe científico en el ámbito de biodiversidad, conservación, ecología y medio ambiente.	Tener prácticas y referencias de profesionales que se hayan desenvuelto en esa área	No		Básico
26	PERUANA	INGENIERIA FORESTAL Y AMBIENTAL	UNIVERSIDAD NACIONAL DEL CENTRO DEL PERÚ	2019			Conservación de ecosistemas en ANP y diversidad de especies	estudio de diversidad de coleopteros en Aliso	no		la guia de un investigador avanzado que trabaje junto a ti o que alinie tus conocimientos		No		Intermedio		x
29	Colombiana	Bióloga	Universidad Nacional de Colombia	2019			Vegetación, interacción planta animal		Si	Falta de oportunidades, bajos salarios que no permiten dedicarse enteramente a la ciencia, redes de élites por grupos academicos	Falta de redes, mejorar manejo estadístico	Tener un buen discurso, crear redes de apoyo, generar contenido claro, conciso y atractivo	No		Intermedio	x
38	Colombiana	Biólogo	Universidad Nacional de Colombia	2014	Universidad los Libertadores	En curso	Diversidad, ecología del paisaje y distribución de especies, redes ecológicas	Caracterización biológica herpetofauna corredor del Jaguar - La Guajira	Si	Restricción de tiempo, falta de apoyo, temor a los procesos editoriales	Perfeccionismo y falta de confianza en el documento	Acostumbrar a los investigadores desde sus primeras etapas al proceso editorial y una mejor formacion estadistica	No	¿Por qué hacer una publicación atractiva?	Básico	x
51	Peruano	Ingeniero en Recursos Naturales Renovables	Universidad Nacional Agraria de la Selva	2000	Universidad Nacional Agraria La Molina	2021	Restauración ecológica del paisaje, manejo de bosques naturales y plantaciones forestales, inventario y monitoreo de biodiversidad en la amazonia peruana.	Universidad Nacional Agraria de la Selva	Si	Poco incentivo económico	El inglés, aún no lo hablo ni escribo correctamente nivel básico	Difusión y promoción de fuentes y medios para publicar	No	Espero recibir más información al respecto. Muchas gracias.	Básico	x
25	Ecuatoriana	Estudiante de Biología	Universidad Estatal Amazónica	2022	..	.	Biología	Auxiliar de Laboratorio	Si	Porque el trabajo es menos valorado	Bases para publicar	Asistir a talleres de redacción, Aprender inglés	No		Básico
22	Colombiano	Estudiante de Biología	Universidad del Atlántico	No he terminado mis estudios, pero me encuentro en noveno semestre.			Diversidad de escarabajos copronecrofagos en el departamento del Atlántico, Colombia. Y Diversidad de Flebotomíneos en el municipio del Carmen de Bolívar, Bolívar, Colombia.	Integrante del grupo de Investigación "Genómica y Biodiversidad del Caribe", acá desarrollo mis funciones como laboratorista encargado de la parte de entomología y ecología.	Sí	No le dan relevancia a las investigaciones realzadas. Muchos no conocen el proceso que lleva publicar un artículo y al ser expuestos a este proceso se abruman o desisten. La selección de una buena revista. Muchos no saben escribir de manera científica o como hacer llamativa su investigación.	Desconozco el proceso que se debe hacer para publicar una investigación. Se me dificulta la escritura científica.	Leer, así como uno lee, escribe. Conocer el proceso de publicación, seleccionar la revista, conocer sus requerimientos, resolver las críticas o recomendaciones de los Peers.	No		Intermedio
36	Peruana	Biologo botánico	Universidad Nacional Pedro Ruiz Gallo	2012			Taxonomía botánica		Si				No		Avanzado		x
31	Colombiano	Administrador	UNIVERSIDAD NACIONAL DE COLOMBIA	2020	UNAL Sede Amazonia	2022-1	agroindustria-cadenas de valor	ninguno	si	por falta de patrocinio	dinero	dinero	No		Intermedio	x
25	Peruana	Bióloga	Universidad Nacional de San Agustín de Arequipa	2018			Mamíferos	Especialista en mastozoologia	Si	Por no contar con financiamiento	Conocimiento de revistas	Capacitación al respecto	No		Básico	x
37	ecuatoriano	Gestión Ambiental	Universidad Técnica Particular de Loja	5	Pontificia Universidad Católica del Ecuador	1	Trabajó en la Fundación de Conservación Jocotoco	Coordinar de Proyecto de conservación	No	Falta de interés	Economía	La economía	No	Gracias	Básico	x
26	Peruana	Ing. Forestal	UNALM	2021			Áreas verdes		No	Si			No		Básico
35	PERUANA	BIOLOGO	UNIVERSIDADA NACIONAL SAN LUIS GONZAGA	2012	UNIVERSIDAD NACIONAL AGRARIA LA MOLINA	2017	ECOLOGÍA -AVES Y FLORA. TEMAS DE METALES PESADOS Y BIOMAGNIFICACIÓN	PERTURBACIÓN ANTROPICA DE LA COMUNIDAD DE AVES EN BAHÍA DE PARACAS.	SI	CARENCIA EN REDACCÓN Y BUSQUEDA DE INFORMACIÓN CIENTIFICA	EL AVANCE DEL IDIOMA INGLES, APLICACIÓN DE ESTADISTICA, ACCESO A BASES DE DATOS ALTAMENTE CIENTÍFICOS.	ACCESO A LAS BASE DE DATOS DE ALTA CALIDAD DE MANERA GRATUITA,	No	SI HUBIERA UN PROYECTO A PODER PARTICIPAR VOLUNTARIAMENTE O UNA CHARLA DE CAPACITACIÓN REFRENTE A INVESTIGACIÓN Y PUBLICACIÓN.	Básico	x
36	Boliviano	Ingeniero Forestal	UAGRM	2011	UAGRM	En proceso	Anatomia de maderas e dendrocronologia tropical	Anatomía macroscopica: especies forestales mas comerciales de Bolivia	No	Por que los estados casi no apoyan en la investigacion	Falta de equipos e recusos economicos	Buscar financiamiento	No		Intermedio	x
23	Peruana	Estudiante	Universidad Nacional de San Antonio Abad del Cusco	2022	--	--	Restauracion de ecosistemas y revisión taxonómica de Sapotaceae	--	Si	La 1ra es que el mismo estado en varios paises no designan un monto adecuado para promover, impulsar la investigacion, la 2da es que dentro de las universidades no hay un curso o departamente donde exclusivamente hay una ensenañza de redacción y revisión de los manuscritos.	Conocer bien cada paso de la redaccion, y revision. Fondos economicos para culminar trabajo en gabinete.	Que haya un docente o institucion que te ayude en este proceso de redaccion y revicion, que los requerimientos para accdeder a financiamiento sean mas optimas y no muy burocraticas	No	En caso de no aplicar, por favor podrían enviar la grabación al correo: karlajolote@gmail.com, la verdad toda información acerca de este tema es muy valioso para mi, gracias.	Básico
39	Peruano	Biologo	Universidad nacional de Piura	2009	Universidad nacional de Piura	2017	Gestión de áreas naturales	Especialista área de conservación regional	Si	Falta de oportunidades para investigación	Asesoría	Asesoramiento	No	En qué consiste el asesoramiento que brindan	Básico	x
32	Peruana	Antropolga	UNSAAC	2016			Humedal lucre huacarpay	Municipio	Si	Hacer investigacion conlleva tiempo y aveces uno tiene que trabajar para generar ingresos economicos	Poco conocimientos sobre las herramientas y tecnicas para escribir	Aprender y tener en cuenta la lectura abundantw	No		Intermedio	x
26	Peruana	Biología	UNSAAC	2019			Biodiversidad, monitoreo de fauna, manejo sostenible de recursos	Fzs Peru	Si	Falta de tiempo o poco conocimiento sobre cómo escribir los artículos científicos	El tiempo, el trabajo en campo pueda que sea limitante pero más que eso es el interés y conocimiento sobre cómo los estudios que realizamos pueden plasmarse en un artículo preciso y conciso !	Interés y decisión, los datos acumulados en campo sean compartidos y no se quede como datos o información oscura !	No	Me alegra que se incentive estos cursos para producción de artículos ya que la mayoría de los profesionales, instituciones publicadas o privadas tienen bastante información que podrían ser publicadas y muchos profesionales puedan mejorar sus capacidades!	Básico	x
27	Peruano	Investigador	UNALM	2016	UNALM	En estudio	Biodiversidad	Bioversidad	Si	Falta de motivación, problemas con el inglés	Tiempo	Dedicación	No		Intermedio	x
25	Peruana	Ingeniería ambiental	UNALM	2021			Sensoramiento remoto y SIG en recursos hídricos. Actualmente haciendo un monitoreo espacio temporal del glaciar Coropuna en Google Earth Engine	Practicas pre profesionales en una empresa operadora de residuos sólidos.	Sí	Al no haber apoyo económico estatal es más complicado publicar o vivir de la investigación.	Experiencia y tiempo para dedicarle a la investigación.	Generar redes o grupos de trabajo con personas que quieran publicar.	No	Espero que al finalizar el taller se puedan mantener los lazos sociales y profesionales para apoyarnos mutuamente a hacer más publicaciones científicas.	Intermedio
39	Peruana	Ingeniera Zootecnista	Titulo	2006	Unini	2018	Apicultura y medio.ambiente.	Moringa	Aun nl	Falts capacitacion	Conocimiento	Si	No	Ninguno	Básico		x
24	Boliviana	Bióloga	Universidad Autónoma Gabriel René Moreno	2021			Ecología: Relación planta-animal		Sí	Pues pueden ser varias razones, quizás relacionadas a la revista o a limitaciones personales	Una de las razones tal vez sea la falta de tiempo o el temor a que sea rechazado	En mi caso la re organización de tareas	No		Básico	x
24	Colombia	Biólogo	Universidad Pedagógica y Tecnológica de Colombia (UPTC)	2022			Ecología		Si	Yo creo que se debe entre muchas cosas, a la falta de apoyo y motivación por parte del gobierno. Además que a veces es poco apreciado el valor del conocimiento científico en el país.	Limitaciones económicas, accesoria y mejora en la redacción.n	Seguir estudiando, aprendiendo y leyendo, para mejorar cada vez más mis capacidades de redacción, además tratar de incentivar a la comunidad cercana a interesase más por los nuevos conocimientos y el ambiente.	No	Muchas gracias, por la creación de este tipo de eventos, incentivan a aprender más y crecer como profesionales.	Básico
29	Boliviano	Licenciado en Ciencias Ambientales	Universidad Autónoma Gabriel René Moreno	2014	Universidad Autónoma Gabriel René Moreno	2021	Ecología del fuego y su impacto sobre la diversidad biológica	Valoración económica de servicios ambientales generados por la ecorregión Chiquitana (Bolivia)	Si	Nos falta fortalecer una cultura de producción científica, y eso debería surgir desde las universidades	Realmente el tiempo, mi trabajo no contempla la producción científica como una actividad laboral, por tanto, toda la producción científica que vengo generando es por inversión de tiempo extra por el interés de comunicar resultados con el medio académico y la sociedad en general	Organización del tiempo y persistencia en redactar el manuscrito	No		Intermedio	x
32	Boliviana	Licenciado Biólogo	Universidad Gabriel Rene Moreno (UAGRM)	2020			Investigación de diversidad, distribución, ecología de peces,	Inventario de los peces del área protegida Ñembi Guasu.	Si	Falta de financiamiento y trabajos.	No existe presupuestos y escoger las revistas	tener presupuestos	No		Básico	x
37	Peruana	Biologa	UNSAAC	2010	RUIZ DE MONTOYA	CURSANDO DIPLOMADO	CONSERVACION Y BIODIVERSIDAD	SOCIEDAD ZOOLOGICA DE FRANKFURT, ACTUALMENTE	NO	FALTA DE RECURSOS, TIEMPO Y CONOCIMIENTO DE LOS PROCEDIMIENTOS PARA PUBLICAR.	TIEMPO		No		Intermedio	x
25	Colombiana	Bióloga	Universidad de Antioquia	2022			Efectos de la deforestación en aves		Sí				No		Intermedio
33	Colombiana	Estudiante de doctorado	Universidad Nacional de Colombia	2014	Universität Hohenheim	en curso	Ecología del paisaje, servicios ecosistémicos y agricultura sostenible	Coordinadora de proyectos	si	Primero el costo de publicación, el acceso a recursos para sostener un proyecto,las bases de formación en cuanto a idiomas extranjeros y una carencia de pragmatismo	organización del tiempo y confianza	generar una cultura de pragmatismo para aprovechar mejor el tiempo y lo recursos con que se cuente en los proyectos	No		Avanzado	x
28	Boliviana	Bióloga	Autónoma Gabriel René Moreno	2018	Universidad del Valle	2022	Ecología y conservación de murciélagos y tortugas	Evaluación del estado de conservación de las tortugas de Bolivia	Si	Creo que el inglés es una limitante en gran medida, pero también el miedo a escribirte crear contenido científico	Menejo del Inglés	Perder el miedo a redactar, a equivocarse, y aprende inglés	No		Básico	x
23	Boliviana	Lic. Gestion del Turismo	Universidad Autonoma Gabriel Rene Moreno	2021	_	_	Atractivos turisticos emergentes	Operadora turistica	En proceso				No		Intermedio
27	PERUANO	INGENIERIA AMBIENTAL	UNIVERSIDAD PERUANA UNION-UPeU	2019	NO	NO	REABILITACION DE SUELOS DEGRADADOS - PARA LA CONSERVACION DEL AGUA	CONSERVACION EN LA ANP	SI		FALTA DE INTERES PERSONAL	FALTA DE ESTUDIOS CIENTIFICOS	No	BUEN TEMA	Intermedio	x
36	ecuatoriana	Biologa	PUCE	2010	UNIVERSIDAD DE MELBOURNE	2014	ENSEÑANZA ECOLOGIA Y BIOLOGIA	WORLD LEARNING	NO	FALTA DE RECURSOS Y NETWORKING	AL MOMENTO NO ESTOY VINCULADA CON INSTITUCIONES DE INVESTIGACION	MAS CONOCIMIENTO DE OPORTUNIDADES PARA INVESTIGAR Y PUBLICAR	No		Intermedio	x
56 años	Boliviana	Biólogo	UAGRM	2000			Elaboración del Plan Maestro del Parque Ecológico Metropolitano Piraí	Diagnóstico del estado actual del Parque Ecológico Metropolitano Piraí	Aún no	La falta de apoyo por parte de instituciones y ong's			No		Básico		x
28	Peruano	Biólogo	Universidad de San Antonio Abad del Cusco	2016	Universidad de San Antonio Abad del Cusco	2022	Botánica	Ministerio de Cultura	Si, un trabajo de tesis	Falta de práctica y conocimientos basicos para publicación..	El desconocimiento	La práctica	No		Básico	x
26	Peruano	Bachiller ingeniera forestal	Universidad nacional agraria de la selva	2021			SERNANP		No, pero estoy haciendo mi tesis en algo novedoso para la comunidad entomológica a nivel de tingo maria-Peru	Por falta de interés investigativo			No		Básico	x
24	PERUANO	Bachiller Ciencias Forestales	UNIVERSIDAD NACIONAL AGRARIA DE LA SELVA	2021			VOLUNTARIO DEL SERNANP		Se	Por qué no toman una consideración en el buen control y manejo de los ecosistemas	Ser investigador y biólogo para la conservación de la Fauna y Flora	Tener la mayor confianza y fé en ti mismo, que tus resultados serán muestras de ti valor positivo para un beneficio global	No		Básico		x
37	Peruana	Bióloga	Universidad Nacional de Trujillo	2007	Universidad Internacional Menedez Pelayo	2012	Servicios ecosistémicos relacionados a mamíferos		Sí	No tenemos la preparación, recursos, ni incentivos necesarios para publicar.	Falta de tiempo	Tener un trabajo donde me den tiempo y remuneración para investigar y publicar.	No		Avanzado	x
22	Mexicana	Biólogo	Universidad Autónoma de San Luis Potosí	2022			Entomología y restauración ambiental		No	Poca financiación	Poca financiación y falta de apoyo por parte de mis superiores.	Crear una red que permita la comunicación y apoyo entre científicos.	No		Avanzado
26	Peruano	Bach. Ciencias Biológicas	Universidad Nacional de la Amazonia Peruana	2018			Conservación de áreas naturales protegidas mediante teledeteccion	ARA - Técnico Forestal	No	Los textos no llegan a los lectores, y hay un número limitante de público objetivo	Económico	Más capacitación y mayor apoyó económico	No		Intermedio		x
28	Ecuatoriana	profesional en Ambiente	Escuela Superior Politécnica de Chimborazo - Ingeniería en Biotecnología Ambiental	2019	N/A	N/A	Conservación y medios de vida de comunidades indígenas en la Amazonía norte del Ecuador.	Consultora local de apoyo para proyectos de conservación	actualmente desarrollo una investigación sobre los impactos y afectaciones a la biodiversidad en una de las zonas reconocidas como la más contaminada en el Ecuador por actividades extractivas y de la cual no existe información publicada al respecto. Me interesa conocer el proceso de transformación de datos a un manuscrito para direccionar de mejor manera la investigación que estoy realizando.	Creo que hay un desconocimiento de los procesos para publicar, y muchas veces escribir en otro idioma diferente al castellano puede ser otro limitante.	No tengo muy claro cuál debe ser la línea narrativa para estructurar un artículo científico, el tipo de información que puede contener, además del desconocimiento del proceso general de publicación con las diferentes revistas científicas.	Rodearse de personas con experiencia en el tema y practicar la escritura en base a las recomendaciones que los expertos provean	No	¿Este curso se dictará por una sola ocasión?	Intermedio	x
28	peruana	Bachiller en Ingeniería Forestal	UNALM	2020			cacao		no				No		Básico		x
31	Peruana	Ingeniero Ambiental	Universidad Nacional Autónoma de Huanta	2022			Evaluación de Ecosistemas Altoandinos		no				No		Básico
22	Peruana	Ingenieria Ambiental	Universidad San Ignacio de Loyola	2021			Trabajo en municipalidad por lo que abarco temas socioambientales		Aún no	Por la falta de apoyo por parte del estado.			No		Intermedio
27	Boliviana	Biologa	Universidad Mayor de San Andrés	2020	Universidad de Kentucky	Aun no termino	Neurociencias y educación ambiental por medio de divulgación científica en redes	Organización de una feria científica en biología para divulgación y reto ciudad naturaleza	Si	Porque se pone un estandar de "excelencia" que orienta a publicar solo sobre cosas muy novedosas, lo cual es obvismente un error. Esto en si tambien implica el no saber explicar y fundamentar aquello que conocemos	No saber adecuar la informacion que tengo y los fondos apra publicación	Seguir aprendiendo sobre la escritura de articulos científicos	No		Avanzado
33	Peruana	Biologa	UNMSM	2019	N	N	Biodiversidad	N	No	Falta de conocimientos	Falta de tiempo	Organizarse	No	N	Avanzado		x
37	Peruana	Comunicación y Biodiversidad	Universidad Nacional de San Agustín	2006	Universidad de Navarra	2016	Etnobiología, etnomastozoología	Diversidad florística y usos de especies arbóreas en sitios religiosos urbanos: el caso de una ciudad latinoamericana. (En evaluación)	Tengo información en proceso de una investigación.	Porque no asegura un ingreso mensual y las instituciones de investigación en el Perú son muy escazas o cerradas para determinados miembros.	Personalmente ninguna.	Ser persistente, ordenado y ahorrar dinero y empezar en campañas de información sobre la importancia de la investigación en las zonas rurales.	No	Muchas gracias, por esta oportunidad.	Intermedio	x
31	Boliviana	Licenciada en Biología	Universidad Autónoma Gabriel René Moreno	2012	Unidad de Postgrado, Facultad de Ciencias Agrícolas- U.A.G.R.M.	2022	Mi persona se viene formando como especialista en Botánica y actualmente estoy más enfocada al tema de impacto del fuego sobre los diferentes tipos de vegetación que existen en mi país (Bolivia).	Monitoreo de la estructura y composición de la vegetación en áreas afectadas por incendios del Bosque seco Chiquitano.	Sí, actualmente me encuentro desarrollando el documento de tesis de la Maestría.	Por que muchos quizás no tienen en cuenta la gran importancia que conlleva en que los estudios realizados deban darse a conocer y lo que esto significaría para de alguna manera poder mejorar el trabajo realizado.	Pienso que las limitaciones son excusas, por que si uno quiere puede hacerlo, es cuestión de empezar a escribir y no parar hasta terminar, ese ha sido uno de los obstaculos que he tenido, de empezar a escribir algo y despues dejarlo inconcluso, por que datos de investigaciones hay, es mas que todo vencer cierto tipo de obstaculos que se van teniendo en el transcurso.	Comprender la importancia de lo que conlleva el publicar investigaciones para la generación de conocimientos.	No		Básico	x
45	Boliviana	Biologa	UAGRM	1995	UAGRM	2022	Proyectos	FUNDESA	No	bolivia	Nose cómo hacerlo	Buenas redacciones	No		Intermedio	x
26	Colombia	Estudiante	Universidad de la Amazonia	2022			Manejo, cuidado y conservación de abejas nativas	Escuela de formación ambiental SAVIA. Ministerio de Medio Ambiente	Si	Por cuestiones económicas	Tiempo y dinero	Crear desde las políticas públicas, estrategias que incentiven y apoyen a nuevos investigadores en realizar sus trabajos	No	No	Básico
35	Peruana	Bióloga	Universidad Nacional Agraria la Molina	2012	Universidad Nacional Agraria la Molina	En curso	Conservación de bofedales	Programa: "Conservando los Humedales Altoandinos"	Sí	Porque la literatura de apoyo está mayoritariamente en inglés, también puede ser debido a que se piensa que la investigación no tuvo un buen diseño de investigación y que eso dificultaría su publicación.	La redacción.	Tomar el hábito de leer artículos científicos de manera continua así como la escritura de pequeños párrafos.	No		Intermedio	x
41	Peruano	Economista	Garcilaso	2013	Garcilaso	2017	Amazónicos	Economía sostenible del amazonas	Si	Falta de financiamiento y voluntad política	Dedicación	Financiamiento	No		Básico	x
42	PERUANA	AGRONOMO	UNIVERSIDAD NACIONAL AGRARIA DE LA SELVA	2001	UNIVERSIDAD NACIONAL AGRARIA LA MOLINA	2006	HONGOS ENTOMOPATÓGENOS, BIODIVERSIDAD DE MACROHONGOS, ECOLOGÍA QUÍMICA, INVENTARIO DE HONGOS EN EL CULTIVO DE HELICONIA, ANTURIO Y OTROS.	Selecting native entomopathogenic fungi against Cosmopolites sordidus (Germar) in the laboratory	Si	FALTA DE CULTURA DE ESCRIBIR PARA PUBLICAR	LA BUSQUEDA DE INFORMACIÓN ADECUADA PARA LA INTRODUCCIÓN Y DISCUSIÓN	PRÁCTICANDO Y TENIENDO CIERTOS CONOCIMIENTOS	No	Podría estar informado siempre de los cursos que ofrecen.	Básico	x
23	Peruana	Agrónomo	Universidad Nacional Agraria de la Selva	2021	Aún no	Aún no	Control de calidad de cacao	Control de calidad de cacao	No	SE	La ideas y el tiempo	Atreverse	No		Básico
22	Peruana	Bachiller en ciencias agrarias	UNIVERSIDAD NACIONAL AGRARIA DE LA SELVA	2022	-	-	Cacao	_	No	Porque no se inculcan en estos temas	No tener los conocimientos necesario	En este caso sería tener un buen asesor investigador que nos guíe de una manera adecuada	No	Ninguna	Intermedio
25	Peru	Agrónomo	Universidad nacional agraria de la selva	2021			Café orgánico	CECOVASA	Si	Falta de capacitación eh interes propio	Falta de tiempo por el trabajo	Becas	No		Básico	x
23	ECUATORIANO	INGENIERO AMBIENTAL	UNIVERSIDAD UTE	2022			INTRODUCCIÒN DE ESPECES INVASORAS (CAÑA GUADUA) EN PARQUE ETNOBOTANICO	EN TRABAJO	NO	NO HAY RECURSOS SUFICIENTES	FALTA DE ASESORÌA	TENER SEGURIDAD	No		Intermedio
23	peruana	biólogo	Universidad Nacional Mayor de San Marcos	Último año de la carrera	-	-	Sistemática, Taxonomía y biogeografía de mamíferos menores neotropicales.	Coordinador de muestreo de mamíferos pequeños para Field International Projects en la Estación Biológica Los Amigos.	Sí, tengo una actualización de la distribución de una especie de murciélago, actualmente estoy adaptándolo al formato de la revista.	Demora en los permisos para hacer investigación por la burocracia, mucho menor inversión en ciencia, y con un bajo apoyo financiero, nos obliga a hacer ciencia y publicarla con nuestros propios recursos, lo que implica que invirtamos tiempo en trabajar para subsistir y otro tiempo para hacer ciencia. Porque ideas, talento, habilidad y expertise no nos falta.	Debido a que aún no egreso, debo partir mi tiempo en mis cursos y avanzar proyectos como mi tesis u otras investigaciones pequeñas en el Museo de Historia Natural.	Incentivos económicos para publicar, hacer carrera de investigador, que se convierta en un trabajo para dedicarle todo nuestro tiempo al 100% y contar con la infraestructura necesaria.	No	¿Cómo divulgar un artículo científico una vez publicado en la revista?	Avanzado
30	Ecuatoriana	Profesora	Maestria	2017	ELTE	2021	Biologia y gestión ambiental	Profesora	No	Falta de apoyo e investigación	Inversión en investigación	Becas del gobierno a investigadores	No		Avanzado	x
22	COLOMBIANA	INGENIERA FORESTAL	UNIVERSIDAD DEL TOLIMA	2022			Diplomado en gestión de TICS		Sí				No		Básico
32	Ecuatoriana	Bióloga	Universidad Central del Ecuador	2016			Educación ambiental	Docente	Estoy trabajando en ello	Por la falta de apoyo para desarrollar proyectos cientificos	Falta de dinero	Aprender a hacerlo	No		Básico
27	Ecuatoriana	Biologa Marina	Universidad I ternacional del Ecuador	2019			Biodiversidad Taxonomía Ecología Comunicación social	Taller técbico con comunidades indígenas	Casi	Por las trabas en permisos, la limitacion en desarrollo de articulos, falta de asesoramiento	Apoyo economico para publicar y falta de financiamiento para desarrollar proyectos	Mayor interes en la ciencia de datos	No		Intermedio
43 años	Mexicana	Arquitecta	5	2001	2	2020	Energías limpias	Docente	si	altos costos en revistas de gran impacto	económicas		No		Intermedio
29	Peruana	Ingeniera Agrónoma	UNSAAC	2016	UNALM	2019	Gestión de Recursos Hídricos	Autoridad Nacional del Agua	si	Falta de información sobre la estructuración de papers	Idioma, Dinero para financiar una publicación	Tutor que revise los avances y convenios con revistas	No		Intermedio
31	Ecuatoriano	Ingeniero ambiental	Universidad católica de Cuenca	2016	Universidad técnica particular de Loja- Maestría en biología de la conservación y ecología tropical	2022	Ecología de murciélagos	Técnico de investigación	Si	Falta de recursos	Falta de recursos	Mayor apoyo nacional e internacional	No		Intermedio
20	Peruana	Agronomía	Universidad Nacional Agraria de la Selva	2023			Entomología		No	Porque no se dedican de lleno a la investigación, y solo priorizan el obtener un título y ya	Aún no termino mis estudios profesionales	Tener los medios necesarios y el conocimiento	No		Intermedio
22	Ecuatoriana	Ingeniera Ambiental	Universidad Nacional de Loja	2022			Contaminación acústica		Si	Por falta de financiamiento y apoyo investigativo	Financiero	Si	No		Básico

## Sheet: Pre-workshop survey
¿Cuáles son los dos temas que más le interesan?	¿Cuál es la barrera más importante que quieres superar?	¿Qué tema al escribir un artículo le interesa más? (máximo tres)	¿Cuál es tu nivel de carrera?	País
Cómo superar los obstáculos relacionados con la publicación	Escritura en inglés	Enviar un manuscrito, Escribir una carta de presentación, Cómo se organiza la información	Estudiante de maestría	Perú
Cómo superar los obstáculos relacionados con la publicación	Escritura en inglés	Enviar un manuscrito, Comprender el proceso de publicación, Selección de la revista adecuada	Estudiante de pregrado
cómo superar los obstáculos, cómo transformar sus datos e informes en una historia convincente	Acceso a referencias	Cómo se organiza la información
cómo superar los obstáculos, cómo transformar sus datos e informes en una historia convincente	Acceso y costos de software	selección de la revista adecuada, Visualización de datos, Cómo se organiza la información
cómo superar los obstáculos, cómo transformar sus datos e informes en una historia convincente	Costos de publicar	Visualización de datos, Cómo se organiza la información, selección de la revista adecuada
cómo superar los obstáculos, cómo transformar sus datos e informes en una historia convincente	Acceso a referencias	entender coautorías/colaboraciones, Cómo se organiza la información, Comprendiendo el proceso de publicación
cómo superar los obstáculos, cómo transformar sus datos e informes en una historia convincente	Costos de publicar	selección de la revista adecuada, Visualización de datos, reenvío de un manuscrito
cómo superar los obstáculos, cómo transformar sus datos e informes en una historia convincente	escribiendo en inglés	selección de la revista adecuada, Cómo se organiza la información, Visualización de datos
cómo superar los obstáculos, cómo transformar sus datos e informes en una historia convincente	Acceso a referencias	formateo del manuscrito
cómo superar los obstáculos, cómo transformar sus datos e informes en una historia convincente	escribiendo en inglés	entender coautorías/colaboraciones, selección de la revista adecuada, cómo manejar los comentarios de los revisores
cómo superar los obstáculos, cómo transformar sus datos e informes en una historia convincente	escribiendo en inglés	cómo manejar los comentarios de los revisores, enviar un manuscrito, Cómo se organiza la información
cómo superar los obstáculos, cómo transformar sus datos e informes en una historia convincente	Acceso a referencias	Cómo se organiza la información
cómo superar los obstáculos, cómo transformar sus datos e informes en una historia convincente	cómo funciona el proceso de publicación	selección de la revista adecuada
cómo superar los obstáculos, cómo transformar sus datos e informes en una historia convincente	cómo funciona el proceso de publicación	Visualización de datos, cómo manejar los comentarios de los revisores
cómo superar los obstáculos, cómo transformar sus datos e informes en una historia convincente	escribiendo en inglés	Cómo se organiza la información, selección de la revista adecuada, Visualización de datos
cómo superar los obstáculos, cómo transformar sus datos e informes en una historia convincente	los lectores o pares ciegos que a veces no corresponden al tema	selección de la revista adecuada, Visualización de datos, cómo manejar los comentarios de los revisores
cómo superar los obstáculos, cómo transformar sus datos e informes en una historia convincente	Acceso a referencias	Comprendiendo el proceso de publicación, entender coautorías/colaboraciones, Cómo se organiza la información
cómo superar los obstáculos, cómo transformar sus datos e informes en una historia convincente	escribiendo en inglés	escribiendo una carta de presentación, Cómo se organiza la información, formateo del manuscrito
cómo superar los obstáculos, cómo transformar sus datos e informes en una historia convincente	escribiendo en inglés	cómo manejar los comentarios de los revisores, Visualización de datos, Cómo se organiza la información
cómo superar los obstáculos, cómo transformar sus datos e informes en una historia convincente	escribiendo en inglés	selección de la revista adecuada, formateo del manuscrito, Comprendiendo el proceso de publicación
cómo superar los obstáculos, cómo transformar sus datos e informes en una historia convincente	cómo funciona el proceso de publicación	Comprendiendo el proceso de publicación, Visualización de datos, enviar un manuscrito
cómo superar los obstáculos, cómo transformar sus datos e informes en una historia convincente	escribiendo en inglés	Visualización de datos
cómo superar los obstáculos, cómo transformar sus datos e informes en una historia convincente	cómo funciona el proceso de publicación	selección de la revista adecuada, enviar un manuscrito, Comprendiendo el proceso de publicación
cómo superar los obstáculos, comprender el proceso de publicación	Costos de publicar	cómo manejar los comentarios de los revisores
cómo superar los obstáculos, comprender el proceso de publicación	cómo funciona el proceso de publicación	Cómo se organiza la información
cómo superar los obstáculos, comprender el proceso de publicación	escribiendo en inglés	Cómo se organiza la información, selección de la revista adecuada, Comprendiendo el proceso de publicación
cómo superar los obstáculos, comprender el proceso de publicación	Costos de publicar	escribiendo una carta de presentación, entender coautorías/colaboraciones, selección de la revista adecuada
cómo superar los obstáculos, comprender el proceso de publicación	escribiendo en inglés	Cómo se organiza la información, cómo manejar los comentarios de los revisores, readaccion
cómo superar los obstáculos, comprender el proceso de publicación	cómo funciona el proceso de publicación	Comprendiendo el proceso de publicación
cómo transformar sus datos e informes en una historia convincente, cómo superar los obstáculos	Acceso y costos de software	Visualización de datos, Cómo se organiza la información, cómo manejar los comentarios de los revisores
cómo transformar sus datos e informes en una historia convincente, cómo superar los obstáculos	escribiendo en inglés	Visualización de datos, Cómo se organiza la información, selección de la revista adecuada
cómo transformar sus datos e informes en una historia convincente, cómo superar los obstáculos	escribiendo en inglés	Comprendiendo el proceso de publicación, Visualización de datos, cómo manejar los comentarios de los revisores
cómo transformar sus datos e informes en una historia convincente, cómo superar los obstáculos	cómo funciona el proceso de publicación	Cómo se organiza la información, Comprendiendo el proceso de publicación, formateo del manuscrito
cómo transformar sus datos e informes en una historia convincente, cómo superar los obstáculos	escribiendo en inglés	Visualización de datos, Comprendiendo el proceso de publicación, selección de la revista adecuada
cómo transformar sus datos e informes en una historia convincente, cómo superar los obstáculos	Acceso a referencias	Cómo se organiza la información, Visualización de datos, cómo manejar los comentarios de los revisores
cómo transformar sus datos e informes en una historia convincente, cómo superar los obstáculos	Costos de publicar	selección de la revista adecuada, enviar un manuscrito, formateo del manuscrito
cómo transformar sus datos e informes en una historia convincente, cómo superar los obstáculos	Acceso a referencias	reenvío de un manuscrito, cómo manejar los comentarios de los revisores
cómo transformar sus datos e informes en una historia convincente, cómo superar los obstáculos	Costos de publicar	enviar un manuscrito, selección de la revista adecuada, Cómo se organiza la información
cómo transformar sus datos e informes en una historia convincente, cómo superar los obstáculos	Acceso a referencias	selección de la revista adecuada, entender coautorías/colaboraciones, cómo manejar los comentarios de los revisores
cómo transformar sus datos e informes en una historia convincente, cómo superar los obstáculos	escribiendo en inglés	Cómo se organiza la información, cómo manejar los comentarios de los revisores, reenvío de un manuscrito
cómo transformar sus datos e informes en una historia convincente, cómo superar los obstáculos	escribiendo en inglés	entender coautorías/colaboraciones, Cómo se organiza la información, selección de la revista adecuada
cómo transformar sus datos e informes en una historia convincente, cómo superar los obstáculos	cómo funciona el proceso de publicación	Comprendiendo el proceso de publicación, Cómo se organiza la información, selección de la revista adecuada
cómo transformar sus datos e informes en una historia convincente, cómo superar los obstáculos	Costos de publicar	selección de la revista adecuada, formateo del manuscrito, Cómo se organiza la información
cómo transformar sus datos e informes en una historia convincente, cómo superar los obstáculos	Acceso a referencias	escribiendo una carta de presentación, cómo manejar los comentarios de los revisores, reenvío de un manuscrito
cómo transformar sus datos e informes en una historia convincente, cómo superar los obstáculos	cómo funciona el proceso de publicación	entender coautorías/colaboraciones, selección de la revista adecuada, Comprendiendo el proceso de publicación
cómo transformar sus datos e informes en una historia convincente, cómo superar los obstáculos	cómo funciona el proceso de publicación	Visualización de datos, cómo manejar los comentarios de los revisores, Cómo se organiza la información
cómo transformar sus datos e informes en una historia convincente, cómo superar los obstáculos	Acceso a referencias	escribiendo una carta de presentación, Visualización de datos, entender coautorías/colaboraciones
cómo transformar sus datos e informes en una historia convincente, cómo superar los obstáculos	escribiendo en inglés	Comprendiendo el proceso de publicación, enviar un manuscrito, Cómo se organiza la información
cómo transformar sus datos e informes en una historia convincente, cómo superar los obstáculos	cómo funciona el proceso de publicación	Comprendiendo el proceso de publicación
cómo transformar sus datos e informes en una historia convincente, cómo superar los obstáculos	Acceso a referencias	formateo del manuscrito
cómo transformar sus datos e informes en una historia convincente, cómo superar los obstáculos	cómo funciona el proceso de publicación	Comprendiendo el proceso de publicación, selección de la revista adecuada, Cómo se organiza la información
cómo transformar sus datos e informes en una historia convincente, comprender el proceso de publicación	Costos de publicar	Cómo se organiza la información
cómo transformar sus datos e informes en una historia convincente, comprender el proceso de publicación	escribiendo en inglés	entender coautorías/colaboraciones
cómo transformar sus datos e informes en una historia convincente, comprender el proceso de publicación	cómo funciona el proceso de publicación	entender coautorías/colaboraciones, reenvío de un manuscrito, selección de la revista adecuada
cómo transformar sus datos e informes en una historia convincente, comprender el proceso de publicación	Costos de publicar	Visualización de datos, cómo manejar los comentarios de los revisores, Cómo se organiza la información
cómo transformar sus datos e informes en una historia convincente, comprender el proceso de publicación	escribiendo en inglés	Comprendiendo el proceso de publicación, Cómo se organiza la información, selección de la revista adecuada
cómo transformar sus datos e informes en una historia convincente, comprender el proceso de publicación	Acceso a referencias	Comprendiendo el proceso de publicación, formateo del manuscrito
cómo transformar sus datos e informes en una historia convincente, comprender el proceso de publicación	escribiendo en inglés	Cómo se organiza la información, enviar un manuscrito, reenvío de un manuscrito
cómo transformar sus datos e informes en una historia convincente, comprender el proceso de publicación	cómo funciona el proceso de publicación	Cómo se organiza la información, Comprendiendo el proceso de publicación, Visualización de datos
cómo transformar sus datos e informes en una historia convincente, comprender el proceso de publicación	cómo funciona el proceso de publicación	cómo manejar los comentarios de los revisores, enviar un manuscrito, selección de la revista adecuada
cómo transformar sus datos e informes en una historia convincente, comprender el proceso de publicación	Costos de publicar	Comprendiendo el proceso de publicación, Visualización de datos, cómo manejar los comentarios de los revisores
cómo transformar sus datos e informes en una historia convincente, comprender el proceso de publicación	Acceso y costos de software	entender coautorías/colaboraciones, cómo manejar los comentarios de los revisores, formateo del manuscrito
cómo transformar sus datos e informes en una historia convincente, comprender el proceso de publicación	escribiendo en inglés	Visualización de datos, selección de la revista adecuada, escribiendo una carta de presentación
cómo transformar sus datos e informes en una historia convincente, comprender el proceso de publicación	escribiendo en inglés	cómo manejar los comentarios de los revisores, selección de la revista adecuada, entender coautorías/colaboraciones
cómo transformar sus datos e informes en una historia convincente, comprender el proceso de publicación	escribiendo en inglés	Visualización de datos, Comprendiendo el proceso de publicación, Cómo se organiza la información
cómo transformar sus datos e informes en una historia convincente, comprender el proceso de publicación	cómo funciona el proceso de publicación	Comprendiendo el proceso de publicación, cómo manejar los comentarios de los revisores, enviar un manuscrito
cómo transformar sus datos e informes en una historia convincente, comprender el proceso de publicación	cómo funciona el proceso de publicación	Cómo se organiza la información, Visualización de datos, selección de la revista adecuada
cómo transformar sus datos e informes en una historia convincente, comprender el proceso de publicación	cómo funciona el proceso de publicación	entender coautorías/colaboraciones, selección de la revista adecuada, Comprendiendo el proceso de publicación
cómo transformar sus datos e informes en una historia convincente, comprender el proceso de publicación	escribiendo en inglés	Cómo se organiza la información, enviar un manuscrito, Comprendiendo el proceso de publicación
cómo transformar sus datos e informes en una historia convincente, comprender el proceso de publicación	cómo funciona el proceso de publicación	Comprendiendo el proceso de publicación, Visualización de datos, Cómo se organiza la información
cómo transformar sus datos e informes en una historia convincente, comprender el proceso de publicación	cómo funciona el proceso de publicación	formateo del manuscrito, cómo manejar los comentarios de los revisores, enviar un manuscrito
cómo transformar sus datos e informes en una historia convincente, comprender el proceso de publicación	cómo funciona el proceso de publicación	Comprendiendo el proceso de publicación, selección de la revista adecuada, Visualización de datos
cómo transformar sus datos e informes en una historia convincente, comprender el proceso de publicación	escribiendo en inglés	selección de la revista adecuada, Cómo se organiza la información, entender coautorías/colaboraciones
cómo transformar sus datos e informes en una historia convincente, comprender el proceso de publicación	escribiendo en inglés	escribiendo una carta de presentación, selección de la revista adecuada
cómo transformar sus datos e informes en una historia convincente, comprender el proceso de publicación	cómo funciona el proceso de publicación	cómo manejar los comentarios de los revisores, Comprendiendo el proceso de publicación, escribiendo una carta de presentación
cómo transformar sus datos e informes en una historia convincente, comprender el proceso de publicación	cómo funciona el proceso de publicación	Comprendiendo el proceso de publicación
cómo transformar sus datos e informes en una historia convincente, comprender el proceso de publicación	cómo funciona el proceso de publicación	Cómo se organiza la información, selección de la revista adecuada, Comprendiendo el proceso de publicación
cómo transformar sus datos e informes en una historia convincente, comprender el proceso de publicación	Acceso a referencias	formateo del manuscrito, Cómo se organiza la información, entender coautorías/colaboraciones
cómo transformar sus datos e informes en una historia convincente, comprender el proceso de publicación	escribiendo en inglés	Cómo se organiza la información, selección de la revista adecuada, Comprendiendo el proceso de publicación
cómo transformar sus datos e informes en una historia convincente, comprender el proceso de publicación	Costos de publicar	Visualización de datos, Cómo se organiza la información
cómo transformar sus datos e informes en una historia convincente, comprender el proceso de publicación	cómo funciona el proceso de publicación	Comprendiendo el proceso de publicación, cómo manejar los comentarios de los revisores, Cómo se organiza la información
cómo transformar sus datos e informes en una historia convincente, comprender el proceso de publicación	escribiendo en inglés	Cómo se organiza la información, Comprendiendo el proceso de publicación, Visualización de datos
cómo transformar sus datos e informes en una historia convincente, comprender el proceso de publicación	escribiendo en inglés	entender coautorías/colaboraciones, Visualización de datos, selección de la revista adecuada
cómo transformar sus datos e informes en una historia convincente, comprender el proceso de publicación	Costos de publicar	selección de la revista adecuada, cómo manejar los comentarios de los revisores, Cómo se organiza la información
cómo transformar sus datos e informes en una historia convincente, comprender el proceso de publicación	Acceso a referencias	Visualización de datos, Cómo se organiza la información, Comprendiendo el proceso de publicación
cómo transformar sus datos e informes en una historia convincente, comprender el proceso de publicación	Acceso a referencias	cómo manejar los comentarios de los revisores, selección de la revista adecuada, Visualización de datos
cómo transformar sus datos e informes en una historia convincente, comprender el proceso de publicación	cómo funciona el proceso de publicación	Comprendiendo el proceso de publicación, enviar un manuscrito
cómo transformar sus datos e informes en una historia convincente, comprender el proceso de publicación	Costos de publicar	Visualización de datos, selección de la revista adecuada, cómo manejar los comentarios de los revisores
cómo transformar sus datos e informes en una historia convincente, comprender el proceso de publicación	escribiendo en inglés	formateo del manuscrito, enviar un manuscrito, Comprendiendo el proceso de publicación
cómo transformar sus datos e informes en una historia convincente, comprender el proceso de publicación	cómo funciona el proceso de publicación	Cómo se organiza la información, Visualización de datos, enviar un manuscrito
cómo transformar sus datos e informes en una historia convincente, por qué debemos publicar	cómo funciona el proceso de publicación	entender coautorías/colaboraciones, enviar un manuscrito, Cómo se organiza la información
cómo transformar sus datos e informes en una historia convincente, por qué debemos publicar	Costos de publicar	Comprendiendo el proceso de publicación, selección de la revista adecuada, enviar un manuscrito
cómo transformar sus datos e informes en una historia convincente, por qué debemos publicar	Acceso y costos de software	Visualización de datos
Cómo transformar tus datos e informes en una historia convincente publicable	Costos de publicar	Cómo manejar los comentarios de los revisores	Estudiante de doctorado
Cómo transformar tus datos e informes en una historia convincente publicable	Escritura en inglés	Cómo manejar los comentarios de los revisores, Formateo de un manuscrito, Selección de la revista adecuada	Estudiante de maestría
Cómo transformar tus datos e informes en una historia convincente publicable	Cómo funciona el proceso de publicación	Cómo se organiza la información	Estudiante de maestría
Cómo transformar tus datos e informes en una historia convincente publicable	Cómo funciona el proceso de publicación	Cómo se organiza la información, visualización de datos	Estudiante de maestría
Cómo transformar tus datos e informes en una historia convincente publicable	Costos de publicar	Cómo se organiza la información	Estudiante de pregrado
Cómo transformar tus datos e informes en una historia convincente publicable	Escritura en inglés	Cómo se organiza la información	Estudiante de pregrado
Cómo transformar tus datos e informes en una historia convincente publicable	Escritura en inglés	Selección de la revista adecuada	Investigador
Cómo transformar tus datos e informes en una historia convincente publicable	Acceso a referencias	Entender coautorías/colaboraciones, Escribir una carta de presentación, Selección de la revista adecuada	Investigador
Cómo transformar tus datos e informes en una historia convincente publicable	Cómo funciona el proceso de publicación	Cómo se organiza la información	Investigador
Cómo transformar tus datos e informes en una historia convincente publicable, Cómo superar los obstáculos relacionados con la publicación	Escritura en inglés	Entender coautorías/colaboraciones, Cómo manejar los comentarios de los revisores, Selección de la revista adecuada	Estudiante de maestría
Cómo transformar tus datos e informes en una historia convincente publicable, Cómo superar los obstáculos relacionados con la publicación	Escritura en inglés	Enviar un manuscrito, Cómo manejar los comentarios de los revisores	Estudiante de maestría
Cómo transformar tus datos e informes en una historia convincente publicable, Cómo superar los obstáculos relacionados con la publicación	Costos de publicar	Reenvío de un manuscrito, Cómo manejar los comentarios de los revisores, Formateo de un manuscrito, Selección de la revista adecuada	Estudiante de maestría
Cómo transformar tus datos e informes en una historia convincente publicable, Cómo superar los obstáculos relacionados con la publicación	Escritura en inglés	Enviar un manuscrito, Comprender el proceso de publicación, Formateo de un manuscrito	Estudiante de maestría
Cómo transformar tus datos e informes en una historia convincente publicable, Cómo superar los obstáculos relacionados con la publicación	Acceso y costos de software	Entender coautorías/colaboraciones, Cómo se organiza la información, visualización de datos	Estudiante de maestría
Cómo transformar tus datos e informes en una historia convincente publicable, Cómo superar los obstáculos relacionados con la publicación	Acceso y costos de software	Escribir una carta de presentación, Cómo se organiza la información, visualización de datos	Estudiante de maestría
Cómo transformar tus datos e informes en una historia convincente publicable, Cómo superar los obstáculos relacionados con la publicación	Costos de publicar	Comprender el proceso de publicación	Estudiante de maestría	Ecuador
Cómo transformar tus datos e informes en una historia convincente publicable, Cómo superar los obstáculos relacionados con la publicación	Cómo funciona el proceso de publicación	visualización de datos, Comprender el proceso de publicación, Selección de la revista adecuada	Estudiante de pregrado
Cómo transformar tus datos e informes en una historia convincente publicable, Cómo superar los obstáculos relacionados con la publicación	Escritura en inglés	Cómo se organiza la información, Cómo manejar los comentarios de los revisores, Redacción adecuada para hacer llamativo lo que se quiere publicar. Aspectos clave que atrapen al revisor en la introducción y discusión	Estudiante de pregrado	Peru
Cómo transformar tus datos e informes en una historia convincente publicable, Cómo superar los obstáculos relacionados con la publicación	Acceso y costos de software	Entender coautorías/colaboraciones, Cómo se organiza la información, visualización de datos	Estudiante de pregrado	Perú
Cómo transformar tus datos e informes en una historia convincente publicable, Cómo superar los obstáculos relacionados con la publicación	Acceso a referencias	Enviar un manuscrito, Escribir una carta de presentación, Cómo manejar los comentarios de los revisores	Estudiante de pregrado	Perú
Cómo transformar tus datos e informes en una historia convincente publicable, Cómo superar los obstáculos relacionados con la publicación	Costos de publicar	Cómo se organiza la información, Comprender el proceso de publicación, Selección de la revista adecuada	Investigador
Cómo transformar tus datos e informes en una historia convincente publicable, Cómo superar los obstáculos relacionados con la publicación	Costos de publicar	Cómo se organiza la información, Comprender el proceso de publicación, Selección de la revista adecuada	Investigador
Cómo transformar tus datos e informes en una historia convincente publicable, Cómo superar los obstáculos relacionados con la publicación	Escritura en inglés	visualización de datos, Cómo manejar los comentarios de los revisores, Selección de la revista adecuada	Investigador
Cómo transformar tus datos e informes en una historia convincente publicable, Cómo superar los obstáculos relacionados con la publicación	Cómo funciona el proceso de publicación	Enviar un manuscrito, Escribir una carta de presentación, Comprender el proceso de publicación	Investigador
Cómo transformar tus datos e informes en una historia convincente publicable, Cómo superar los obstáculos relacionados con la publicación	Acceso a referencias	Entender coautorías/colaboraciones, visualización de datos, Formateo de un manuscrito	Investigador
Cómo transformar tus datos e informes en una historia convincente publicable, Cómo superar los obstáculos relacionados con la publicación	Costos de publicar	Cómo se organiza la información, Formateo de un manuscrito, Selección de la revista adecuada	Investigador
Cómo transformar tus datos e informes en una historia convincente publicable, Cómo superar los obstáculos relacionados con la publicación	Escritura en inglés	visualización de datos	Investigador
Cómo transformar tus datos e informes en una historia convincente publicable, Cómo superar los obstáculos relacionados con la publicación	Costos de publicar	Entender coautorías/colaboraciones, Escribir una carta de presentación, Cómo manejar los comentarios de los revisores	Investigador
Cómo transformar tus datos e informes en una historia convincente publicable, Cómo superar los obstáculos relacionados con la publicación	Escritura en inglés	Cómo se organiza la información, Cómo manejar los comentarios de los revisores, Selección de la revista adecuada	Investigador
Cómo transformar tus datos e informes en una historia convincente publicable, Cómo superar los obstáculos relacionados con la publicación	Costos de publicar	Selección de la revista adecuada	Investigador	ECUADOR
Cómo transformar tus datos e informes en una historia convincente publicable, Cómo superar los obstáculos relacionados con la publicación	financiamiento de los proyectos de investigación. Sin financiamiento no hay datos para publicar	Selección de la revista adecuada	Investigador	Bolivia
Cómo transformar tus datos e informes en una historia convincente publicable, Cómo superar los obstáculos relacionados con la publicación	Cómo funciona el proceso de publicación	Escribir una carta de presentación, Comprender el proceso de publicación, Cómo manejar los comentarios de los revisores	Investigador postdoctoral
Cómo transformar tus datos e informes en una historia convincente publicable, Comprender el proceso de publicación	Cómo funciona el proceso de publicación	Comprender el proceso de publicación, Cómo manejar los comentarios de los revisores, Selección de la revista adecuada	Estudiante de maestría
Cómo transformar tus datos e informes en una historia convincente publicable, Comprender el proceso de publicación	Escritura en inglés	Entender coautorías/colaboraciones, Enviar un manuscrito, Cómo se organiza la información	Estudiante de pregrado
Cómo transformar tus datos e informes en una historia convincente publicable, Comprender el proceso de publicación	Cómo funciona el proceso de publicación	Escribir una carta de presentación, Cómo se organiza la información, Cómo manejar los comentarios de los revisores, Selección de la revista adecuada	Estudiante de pregrado
Cómo transformar tus datos e informes en una historia convincente publicable, Comprender el proceso de publicación	Costos de publicar	visualización de datos, Cómo manejar los comentarios de los revisores, Selección de la revista adecuada	Estudiante de pregrado	Perú
Cómo transformar tus datos e informes en una historia convincente publicable, Comprender el proceso de publicación	Cómo funciona el proceso de publicación	Entender coautorías/colaboraciones, Cómo se organiza la información, Selección de la revista adecuada	Investigador
Cómo transformar tus datos e informes en una historia convincente publicable, Comprender el proceso de publicación	Acceso a referencias	Enviar un manuscrito, Cómo se organiza la información, visualización de datos	Investigador
Cómo transformar tus datos e informes en una historia convincente publicable, Comprender el proceso de publicación	Cómo funciona el proceso de publicación	Selección de la revista adecuada	Investigador	Peru
Cómo transformar tus datos e informes en una historia convincente publicable, Comprender el proceso de publicación	Escritura en inglés	visualización de datos, Comprender el proceso de publicación, Cómo manejar los comentarios de los revisores	Investigador	Bolivia
Cómo transformar tus datos e informes en una historia convincente publicable, Comprender el proceso de publicación	Cómo funciona el proceso de publicación	Enviar un manuscrito, visualización de datos, Cómo manejar los comentarios de los revisores	Investigador	Ecuador
Cómo transformar tus datos e informes en una historia convincente publicable, Comprender el proceso de publicación	Cómo funciona el proceso de publicación	Cómo se organiza la información
Cómo transformar tus datos e informes en una historia convincente publicable, Comprender el proceso de publicación, Cómo superar los obstáculos relacionados con la publicación	Cómo funciona el proceso de publicación	Cómo se organiza la información, Reenvío de un manuscrito, Selección de la revista adecuada	Investigador
Cómo transformar tus datos e informes en una historia convincente publicable, Comprender el proceso de publicación, Cómo superar los obstáculos relacionados con la publicación	Cómo funciona el proceso de publicación	Enviar un manuscrito, Cómo se organiza la información, visualización de datos, Comprender el proceso de publicación, Reenvío de un manuscrito, Cómo manejar los comentarios de los revisores, Formateo de un manuscrito	Investigador	Ecuador
Cómo transformar tus datos e informes en una historia convincente publicable, Comprender el proceso de publicación, Por qué debemos publicar, Cómo superar los obstáculos relacionados con la publicación	Escritura en inglés	Enviar un manuscrito, visualización de datos, Comprender el proceso de publicación, Selección de la revista adecuada	Investigador	Perú
Comprender el proceso de publicación	Acceso y costos de software	Comprender el proceso de publicación	Estudiante de doctorado
Comprender el proceso de publicación	Acceso a referencias	visualización de datos, Cómo manejar los comentarios de los revisores, Selección de la revista adecuada	Estudiante de pregrado
Comprender el proceso de publicación	Cómo funciona el proceso de publicación	visualización de datos	Estudiante de pregrado	ECUADOR
Comprender el proceso de publicación	Cómo funciona el proceso de publicación	Cómo se organiza la información	Investigador
comprender el proceso de publicación, cómo superar los obstáculos	cómo funciona el proceso de publicación	selección de la revista adecuada, Cómo se organiza la información, enviar un manuscrito
comprender el proceso de publicación, cómo superar los obstáculos	Costos de publicar	selección de la revista adecuada
Comprender el proceso de publicación, Cómo superar los obstáculos relacionados con la publicación	Cómo funciona el proceso de publicación	Escribir una carta de presentación, Comprender el proceso de publicación, Cómo manejar los comentarios de los revisores, Formateo de un manuscrito, Selección de la revista adecuada	Estudiante de maestría
Comprender el proceso de publicación, Cómo superar los obstáculos relacionados con la publicación	Costos de publicar	Comprender el proceso de publicación, Cómo manejar los comentarios de los revisores, Selección de la revista adecuada	Estudiante de maestría
Comprender el proceso de publicación, Cómo superar los obstáculos relacionados con la publicación	Escritura en inglés	visualización de datos, Comprender el proceso de publicación, Cómo manejar los comentarios de los revisores	Investigador	Ecuador
comprender el proceso de publicación, cómo transformar sus datos e informes en una historia convincente	Costos de publicar	selección de la revista adecuada, Comprendiendo el proceso de publicación, Visualización de datos
comprender el proceso de publicación, cómo transformar sus datos e informes en una historia convincente	Costos de publicar	cómo manejar los comentarios de los revisores, escribiendo una carta de presentación, Comprendiendo el proceso de publicación
comprender el proceso de publicación, cómo transformar sus datos e informes en una historia convincente	cómo funciona el proceso de publicación	Visualización de datos, escribiendo una carta de presentación, enviar un manuscrito
comprender el proceso de publicación, cómo transformar sus datos e informes en una historia convincente	Costos de publicar	Cómo se organiza la información, Visualización de datos, Comprendiendo el proceso de publicación
comprender el proceso de publicación, cómo transformar sus datos e informes en una historia convincente	cómo funciona el proceso de publicación	Comprendiendo el proceso de publicación, formateo del manuscrito
comprender el proceso de publicación, cómo transformar sus datos e informes en una historia convincente	Acceso y costos de software	selección de la revista adecuada, Comprendiendo el proceso de publicación, Visualización de datos
comprender el proceso de publicación, cómo transformar sus datos e informes en una historia convincente	cómo funciona el proceso de publicación	reenvío de un manuscrito, formateo del manuscrito, cómo manejar los comentarios de los revisores
comprender el proceso de publicación, cómo transformar sus datos e informes en una historia convincente	escribiendo en inglés	Comprendiendo el proceso de publicación, selección de la revista adecuada, Cómo se organiza la información
comprender el proceso de publicación, cómo transformar sus datos e informes en una historia convincente	cómo funciona el proceso de publicación	selección de la revista adecuada, enviar un manuscrito, Comprendiendo el proceso de publicación
comprender el proceso de publicación, cómo transformar sus datos e informes en una historia convincente	escribiendo en inglés	Cómo se organiza la información, selección de la revista adecuada, formateo del manuscrito
comprender el proceso de publicación, cómo transformar sus datos e informes en una historia convincente	cómo funciona el proceso de publicación	selección de la revista adecuada, Cómo se organiza la información, cómo manejar los comentarios de los revisores
comprender el proceso de publicación, cómo transformar sus datos e informes en una historia convincente	cómo funciona el proceso de publicación	entender coautorías/colaboraciones, Cómo se organiza la información, Comprendiendo el proceso de publicación
comprender el proceso de publicación, cómo transformar sus datos e informes en una historia convincente	cómo funciona el proceso de publicación	Comprendiendo el proceso de publicación, Cómo se organiza la información, enviar un manuscrito
comprender el proceso de publicación, cómo transformar sus datos e informes en una historia convincente	escribiendo en inglés	escribiendo una carta de presentación, Visualización de datos, selección de la revista adecuada
comprender el proceso de publicación, cómo transformar sus datos e informes en una historia convincente	cómo funciona el proceso de publicación	entender coautorías/colaboraciones, Visualización de datos, Cómo se organiza la información
comprender el proceso de publicación, cómo transformar sus datos e informes en una historia convincente	cómo funciona el proceso de publicación	enviar un manuscrito, Visualización de datos, Cómo se organiza la información
comprender el proceso de publicación, cómo transformar sus datos e informes en una historia convincente	Acceso y costos de software	Comprendiendo el proceso de publicación, Visualización de datos, selección de la revista adecuada
comprender el proceso de publicación, cómo transformar sus datos e informes en una historia convincente	cómo funciona el proceso de publicación	selección de la revista adecuada, Comprendiendo el proceso de publicación, Visualización de datos
comprender el proceso de publicación, cómo transformar sus datos e informes en una historia convincente	Acceso a referencias	Visualización de datos, Cómo se organiza la información, Comprendiendo el proceso de publicación
comprender el proceso de publicación, cómo transformar sus datos e informes en una historia convincente	Acceso a referencias	Cómo se organiza la información, Comprendiendo el proceso de publicación, cómo manejar los comentarios de los revisores
comprender el proceso de publicación, cómo transformar sus datos e informes en una historia convincente	Acceso y costos de software	selección de la revista adecuada, cómo manejar los comentarios de los revisores, entender coautorías/colaboraciones
comprender el proceso de publicación, cómo transformar sus datos e informes en una historia convincente	escribiendo en inglés	entender coautorías/colaboraciones, cómo manejar los comentarios de los revisores, Comprendiendo el proceso de publicación
comprender el proceso de publicación, cómo transformar sus datos e informes en una historia convincente	Costos de publicar	Visualización de datos, entender coautorías/colaboraciones, cómo manejar los comentarios de los revisores
comprender el proceso de publicación, cómo transformar sus datos e informes en una historia convincente	Costos de publicar	Comprendiendo el proceso de publicación, formateo del manuscrito, entender coautorías/colaboraciones
comprender el proceso de publicación, cómo transformar sus datos e informes en una historia convincente	cómo funciona el proceso de publicación	formateo del manuscrito
Por qué debemos publicar	Cómo funciona el proceso de publicación	Escribir una carta de presentación, Comprender el proceso de publicación, Cómo manejar los comentarios de los revisores	Estudiante de pregrado
por qué debemos publicar, cómo transformar sus datos e informes en una historia convincente	escribiendo en inglés	enviar un manuscrito, selección de la revista adecuada, formateo del manuscrito
por qué debemos publicar, cómo transformar sus datos e informes en una historia convincente	escribiendo en inglés	selección de la revista adecuada
por qué debemos publicar, cómo transformar sus datos e informes en una historia convincente	Acceso a referencias	cómo manejar los comentarios de los revisores, selección de la revista adecuada, entender coautorías/colaboraciones
por qué debemos publicar, cómo transformar sus datos e informes en una historia convincente	Acceso a referencias	Visualización de datos, cómo manejar los comentarios de los revisores, selección de la revista adecuada
por qué debemos publicar, comprender el proceso de publicación	escribiendo en inglés	Comprendiendo el proceso de publicación, Cómo se organiza la información, escribiendo una carta de presentación

## Sheet: Post-workshop survey
¿En qué sesión aprendió la información más valiosa?	¿Qué temas le pareció más valioso para superar los obstáculos	¿Qué temas le gustaría tratar con más detalle en un taller práctico?	¿Cómo calificaría el taller?	El taller cumplio con sus expectos?	¿En qué sesión aprendió la información más valiosa?
cómo transformar sus datos e informes en una historia convincente	cómo funciona el proceso de publicación	selección de la revista adecuada, escribiendo una carta de presentación, cómo manejar los comentarios de los revisores	4	Sí	cómo transformar sus datos e informes en una historia convincente
comprender el proceso de publicación	escribiendo en inglés	Cómo se organiza la información, escribiendo una carta de presentación, cómo manejar los comentarios de los revisores	3	Un poco	comprender el proceso de publicación
cómo transformar sus datos e informes en una historia convincente	escribiendo en inglés, Acceso a referencias	Cómo se organiza la información, selección de la revista adecuada, Visualización de datos	5	Sí	cómo transformar sus datos e informes en una historia convincente
comprender el proceso de publicación	cómo funciona el proceso de publicación, escribiendo en inglés	Cómo se organiza la información, Visualización de datos, cómo manejar los comentarios de los revisores	5	Sí	comprender el proceso de publicación
cómo transformar sus datos e informes en una historia convincente	cómo funciona el proceso de publicación	Visualización de datos, cómo manejar los comentarios de los revisores	4	Sí	cómo transformar sus datos e informes en una historia convincente
cómo superar los obstáculos	cómo funciona el proceso de publicación	Cómo se organiza la información, Visualización de datos, cómo manejar los comentarios de los revisores	3	Sí	cómo superar los obstáculos
comprender el proceso de publicación	cómo funciona el proceso de publicación	selección de la revista adecuada, cómo manejar los comentarios de los revisores	5	Sí	comprender el proceso de publicación
cómo superar los obstáculos	cómo funciona el proceso de publicación	formateo del manuscrito, cómo manejar los comentarios de los revisores, reenvío de un manuscrito	4	Sí	cómo superar los obstáculos
	Costos de publicar	selección de la revista adecuada, escribiendo una carta de presentación, cómo manejar los comentarios de los revisores	5	Sí
comprender el proceso de publicación	cómo funciona el proceso de publicación	enviar un manuscrito, escribiendo una carta de presentación, cómo manejar los comentarios de los revisores	4	Sí	comprender el proceso de publicación
cómo superar los obstáculos	escribiendo en inglés, Costos de publicar	Comprendiendo el proceso de publicación, entender coautorías/colaboraciones, Visualización de datos	4	Sí	cómo superar los obstáculos
comprender el proceso de publicación	cómo funciona el proceso de publicación	formateo del manuscrito, selección de la revista adecuada	5	Sí	comprender el proceso de publicación
comprender el proceso de publicación	escribiendo en inglés	Comprendiendo el proceso de publicación, selección de la revista adecuada, escribiendo una carta de presentación	5	Sí	comprender el proceso de publicación
cómo transformar sus datos e informes en una historia convincente	cómo funciona el proceso de publicación	Cómo se organiza la información, entender coautorías/colaboraciones, escribiendo una carta de presentación	5	Sí	cómo transformar sus datos e informes en una historia convincente
cómo transformar sus datos e informes en una historia convincente	Costos de publicar, Acceso y costos de software	Cómo se organiza la información, formateo del manuscrito, selección de la revista adecuada	5	Sí	cómo transformar sus datos e informes en una historia convincente
cómo superar los obstáculos	cómo funciona el proceso de publicación, Acceso a referencias	selección de la revista adecuada, escribiendo una carta de presentación, cómo manejar los comentarios de los revisores	5	Sí	cómo superar los obstáculos
por qué debemos publicar	Acceso a referencias	escribiendo una carta de presentación	5	Sí	por qué debemos publicar
comprender el proceso de publicación	cómo funciona el proceso de publicación	cómo manejar los comentarios de los revisores	5	Sí	comprender el proceso de publicación
comprender el proceso de publicación	escribiendo en inglés, Acceso a referencias	Cómo se organiza la información, Visualización de datos, cómo manejar los comentarios de los revisores	5	Sí	comprender el proceso de publicación
por qué debemos publicar	escribiendo en inglés, Costos de publicar	Comprendiendo el proceso de publicación, selección de la revista adecuada, escribiendo una carta de presentación	4	Sí	por qué debemos publicar
comprender el proceso de publicación	escribiendo en inglés	Visualización de datos	4	Sí	comprender el proceso de publicación
comprender el proceso de publicación	cómo funciona el proceso de publicación	Visualización de datos	5	Sí	comprender el proceso de publicación
cómo superar los obstáculos	cómo funciona el proceso de publicación	Cómo se organiza la información	5	Sí	cómo superar los obstáculos
cómo transformar sus datos e informes en una historia convincente	cómo funciona el proceso de publicación	Cómo se organiza la información, formateo del manuscrito, selección de la revista adecuada	4	Sí	cómo transformar sus datos e informes en una historia convincente
comprender el proceso de publicación	escribiendo en inglés, Acceso a referencias	Cómo se organiza la información, Visualización de datos, cómo manejar los comentarios de los revisores	4	Sí	comprender el proceso de publicación
cómo superar los obstáculos	cómo funciona el proceso de publicación, escribiendo en inglés	Cómo se organiza la información, selección de la revista adecuada, cómo manejar los comentarios de los revisores	4	Sí	cómo superar los obstáculos
comprender el proceso de publicación	cómo funciona el proceso de publicación	escribiendo una carta de presentación	4	Sí	comprender el proceso de publicación
comprender el proceso de publicación	cómo funciona el proceso de publicación	Cómo se organiza la información, formateo del manuscrito, cómo manejar los comentarios de los revisores	5	Sí	comprender el proceso de publicación
comprender el proceso de publicación	Acceso a referencias	Cómo se organiza la información, formateo del manuscrito, Visualización de datos	4	Un poco	comprender el proceso de publicación
por qué debemos publicar	cómo funciona el proceso de publicación	Cómo se organiza la información, Visualización de datos	4	Sí	por qué debemos publicar
comprender el proceso de publicación	cómo funciona el proceso de publicación	Visualización de datos	5	Sí	comprender el proceso de publicación
comprender el proceso de publicación	cómo funciona el proceso de publicación	Comprendiendo el proceso de publicación, Cómo se organiza la información, formateo del manuscrito	5	Sí	comprender el proceso de publicación
comprender el proceso de publicación	escribiendo en inglés	formateo del manuscrito, cómo manejar los comentarios de los revisores, reenvío de un manuscrito	5	Sí	comprender el proceso de publicación
comprender el proceso de publicación	Acceso a referencias	Cómo se organiza la información	4	Sí	comprender el proceso de publicación
cómo superar los obstáculos	escribiendo en inglés	formateo del manuscrito	4	Sí	cómo superar los obstáculos
cómo transformar sus datos e informes en una historia convincente	cómo funciona el proceso de publicación, escribiendo en inglés	selección de la revista adecuada, Visualización de datos, escribiendo una carta de presentación	5	Sí	cómo transformar sus datos e informes en una historia convincente
comprender el proceso de publicación	cómo funciona el proceso de publicación	selección de la revista adecuada, escribiendo una carta de presentación	4	Sí	comprender el proceso de publicación
comprender el proceso de publicación	cómo funciona el proceso de publicación	Cómo se organiza la información	5	Sí	comprender el proceso de publicación
comprender el proceso de publicación	cómo funciona el proceso de publicación	formateo del manuscrito	5	Sí	comprender el proceso de publicación
por qué debemos publicar	Costos de publicar	cómo manejar los comentarios de los revisores	5	Sí	por qué debemos publicar
comprender el proceso de publicación	cómo funciona el proceso de publicación	escribiendo una carta de presentación	3	Un poco	comprender el proceso de publicación
cómo superar los obstáculos	cómo funciona el proceso de publicación, escribiendo en inglés	formateo del manuscrito, escribiendo una carta de presentación	5	Sí	cómo superar los obstáculos
cómo superar los obstáculos	escribiendo en inglés	Cómo se organiza la información, selección de la revista adecuada, cómo manejar los comentarios de los revisores	5	Sí	cómo superar los obstáculos
cómo transformar sus datos e informes en una historia convincente	escribiendo en inglés	Cómo se organiza la información	5	Sí	cómo transformar sus datos e informes en una historia convincente
cómo transformar sus datos e informes en una historia convincente	escribiendo en inglés	De redacción científica	5	Sí	cómo transformar sus datos e informes en una historia convincente
cómo transformar sus datos e informes en una historia convincente	cómo funciona el proceso de publicación	Cómo se organiza la información, selección de la revista adecuada, enviar un manuscrito	5	Sí	cómo transformar sus datos e informes en una historia convincente
